# Supplementary material for: A simple and clinically applicable model to predict liver-related morbidity after hepatic resection for hepatocellular carcinoma
Source: PLoS One. 2020 Nov 5;15(11):e0241808. doi: 10.1371/journal.pone.0241808 (PMC7643950; doi:10.1371/journal.pone.0241808)
Supplement: S1 Dataset — (CSV) [file pone.0241808.s007.csv]

ID	liver_morbi	Male	HBV	age	pre_tace	pre_pve	lc_patho	dm	htn	bmi	b_hb	b_inr	b_alb	b_egfr	icg_15	major	asa	b_tbil	b_plt
1	1	1	0	51	0	1	0	0	0	19.23	10.4	1.26	3.2	123	11.781	1	2	1	359
2	1	1	0	56	1	0	1	1	0	22.12	10.4	1.36	2.6	106	40.629	1	2	0.7	157
3	0	1	1	57	1	1	1	1	0	23.7	14.1	1.04	3.3	99	14.273	1	2	1.3	65
4	1	1	1	64	0	0	1	0	1	23.54	16.2	1.13	3	86	14.993	1	2	0.8	280
5	0	1	1	62	0	0	1	1	0	20.5	14.7	1.15	3.8	99	8.29	1	2	1.2	172
6	0	1	1	65	1	0	0	0	0	23.46	13.2	1.04	3.7	89	14.747	1	2	0.4	163
7	0	1	1	48	0	0	0	0	0	23.21	12.2	1.33	4	111	12.987	1	2	3.7	306
8	0	1	1	66	1	1	0	0	1	25.17	11.8	1.1	3.1	89	14.686	1	2	0.3	152
9	0	1	1	55	1	1	1	0	0	22	13.3	1.14	3.5	113	23.4	1	2	0.9	80
10	0	1	1	50	0	0	0	0	0	21.4	12.2	1.11	3.6	101	10.425	1	2	0.5	182
11	0	0	1	66	0	0	0	0	0	21.78	12	1.13	3.8	101	10.652	1	2	0.4	284
12	0	0	0	69	0	0	0	0	1	22.55	10.5	1.14	2.9	111	21.555	1	2	0.8	347
13	0	1	1	52	0	0	1	0	0	25.99	14.9	1.16	3.8	70	13.335	1	2	0.8	142
14	0	1	1	69	0	0	0	0	0	23.49	13.7	1.14	3	94	18.289	1	2	0.4	302
15	0	0	0	32	1	0	0	0	0	24.09	11	1.15	3.2	126	15.004	1	2	1.1	412
16	0	0	1	42	1	0	0	0	0	19.01	8.9	1.13	3.2	117	17.055	1	2	0.3	291
17	1	1	1	62	0	0	0	1	1	25.03	13.1	0.97	4.5	53	10.136	1	3	0.9	228
18	0	1	1	56	1	1	0	1	1	20.42	13.2	1.02	4.4	89	11.711	1	2	0.5	226
19	0	1	0	47	0	0	0	0	0	20.15	12.7	1.11	3.6	108	11.369	1	2	1.7	435
20	1	1	1	60	0	0	1	0	0	18.9	10.1	1.19	3.3	101	34.291	1	3	1.9	237
21	0	1	1	61	0	0	0	1	0	20.77	14.4	0.98	3.7	95	6.254	1	2	0.5	155
22	0	1	0	71	1	1	0	0	1	24.72	13.1	1.13	3.3	82	13.06	1	2	0.9	131
23	0	1	1	51	1	0	1	0	0	19.14	13.9	1.11	3.7	78	8.027	1	2	0.4	95
24	0	1	1	51	0	0	1	0	0	26.85	16.5	1.11	4.4	87	15.052	1	2	0.8	136
25	1	0	0	71	0	0	0	1	0	24.59	11.8	1.06	3.9	90	17.568	1	2	0.3	215
26	1	1	1	54	1	1	0	0	0	22.39	12.9	1.18	3.1	97	27.042	1	2	0.7	141
27	0	1	1	50	0	1	0	0	1	26.36	14.5	1.09	3.4	85	12.3	1	2	0.6	185
28	0	1	1	68	0	0	0	1	1	25.73	10.1	1.21	3	92	22.101	1	2	0.6	319
29	1	1	1	45	0	0	0	0	0	26.78	12.9	1.09	3.2	96	15.268	1	2	0.8	122
30	0	0	1	61	0	0	0	0	0	29.37	12.2	1.02	3.8	102	12.711	1	2	0.9	234
31	0	1	1	56	0	0	0	0	0	23.74	14.2	1.04	4	83	15.282	1	2	0.9	167
32	1	1	0	90	1	1	0	1	1	21.68	9.1	1.18	2.5	79	9.534	1	2	0.5	142
33	1	1	1	58	0	0	0	1	1	26.03	14.8	1.05	3.7	101	64.882	1	2	1.4	235
34	0	1	1	64	1	1	0	0	1	23.73	12.2	1.06	2.7	107	18.289	1	3	0.6	365
35	0	0	0	53	0	0	0	0	0	28.19	13.8	0.92	4.3	103	10.082	1	2	0.3	161
36	0	1	1	54	0	0	1	0	0	22.93	11.8	1.01	3.4	99	12.591	1	2	0.4	197
37	0	1	1	60	1	1	0	0	0	24.32	13.4	1	3.5	93	7.477	1	2	0.5	185
38	0	1	1	57	0	0	1	0	0	26.18	13.9	1.15	3.6	78	NA	1	2	0.6	180
39	1	1	1	48	0	0	1	0	0	25.07	14.6	1.13	4	92	NA	1	2	0.8	134
40	0	1	0	63	0	0	0	0	1	20.85	12.7	1.06	3.9	86	10.976	1	2	0.6	162
41	0	1	1	49	1	0	1	0	0	21.82	13.5	1.02	3.5	102	10.153	1	2	0.3	260
42	0	1	1	62	0	0	0	0	1	24.62	15.6	1.1	3.3	75	11.828	1	2	0.7	329
43	0	1	1	59	1	1	0	0	0	22.43	13.4	1.08	3.6	95	17.242	1	2	0.6	134
44	1	1	0	76	0	0	0	0	1	14.54	9.9	0.99	2.6	91	30.974	1	2	0.7	109
45	0	1	1	54	0	0	0	0	1	24.27	15.9	1.06	4.2	57	11.333	1	2	0.8	211
46	0	0	1	47	0	0	0	0	0	25.21	10.8	1.09	3.4	87	10.258	1	2	0.5	175
47	0	1	1	63	1	0	0	0	0	20.2	14.1	1.01	4.3	83	15.551	1	2	0.7	246
48	1	1	1	55	0	0	0	0	0	25.37	18.5	1.12	3.7	101	11.584	1	3	0.7	239
49	0	1	1	47	0	0	0	0	0	23.86	14.2	1.12	3.6	103	13.97	1	2	0.5	110
50	0	0	0	47	1	1	0	0	0	21.22	11.2	1.12	3.4	108	7.894	1	2	0.2	158
51	0	1	1	58	1	1	0	0	0	21.67	13.8	1.18	3.7	88	8.999	1	2	0.7	187
52	0	1	0	78	0	0	0	1	1	22.25	12.7	1.1	3.7	89	10.09	1	3	0.4	132
53	1	1	0	46	1	1	0	0	1	25.81	14	1.01	3.5	107	14.166	1	2	0.3	153
54	0	1	0	74	0	0	0	0	1	21.89	14.7	1.06	3.8	95	9.987	1	3	0.3	301
55	0	1	1	62	0	0	1	0	0	24.03	14.9	1.04	4.3	95	8.376	1	2	0.7	150
56	0	1	1	43	0	0	1	0	0	23.92	16	1.06	4.6	106	10.19	1	2	0.8	187
57	0	1	1	57	0	0	0	0	0	22.29	16.5	0.98	4.1	101	10.673	1	2	0.2	180
58	0	1	1	43	1	1	0	0	0	23.65	14.9	1.1	3.2	94	19.243	1	2	0.5	142
59	0	1	1	47	0	0	1	0	0	21.53	12.6	1.26	3.3	118	10.289	1	3	0.7	204
60	0	1	1	58	0	0	0	0	0	21.69	14.3	1.03	3.3	96	11.724	1	2	0.5	216
61	0	1	1	73	0	0	0	1	1	24.72	13.3	1.05	3.7	74	17.489	1	2	0.9	198
62	0	1	1	36	1	1	0	0	0	20.3	13.1	1.19	3.3	120	8.376	1	2	0.6	128
63	0	1	1	75	0	1	1	0	0	28.99	13.9	1.19	3.6	74	14.644	1	2	0.6	270
64	0	1	0	70	0	0	0	1	1	26.53	12.7	1.09	3.8	87	22.164	1	2	0.9	185
65	1	1	1	56	0	0	1	0	0	27.05	15	1.1	3.9	100	13.958	1	2	0.6	145
66	0	1	1	63	1	1	1	1	1	29.06	10.8	1.16	3.2	55	13.36	1	3	0.3	347
67	0	1	1	50	1	1	0	0	0	24.65	11.5	1.08	3.5	105	0.796	1	2	0.3	141
68	0	1	0	62	0	0	0	0	1	24.48	15.3	1.01	4	54	NA	1	3	1	403
69	0	1	1	54	0	0	0	0	1	28.52	14.2	1.01	4	103	13.069	1	2	0.6	236
70	0	1	1	58	0	1	1	0	0	21.99	14.2	1.06	4.1	95	16.553	1	2	0.8	164
71	0	1	1	44	1	1	1	0	0	19.27	12.7	1.14	3.2	110	18.48	1	2	0.4	114
72	0	1	1	54	1	1	1	0	0	29.76	14	1.12	3.2	102	14.93	1	2	0.4	105
73	0	1	1	54	0	0	0	0	1	24.86	16	1.13	3.1	110	10.279	1	2	1.1	193
74	1	1	1	66	0	0	0	0	1	23.39	10	1.32	2.8	104	14.509	1	2	0.7	291
75	0	1	1	54	1	1	0	0	0	19.43	13.2	1.06	3.5	97	19.665	1	2	0.9	275
76	0	1	0	65	0	0	0	0	1	28.92	14.1	1.06	3.7	91	18.722	1	3	0.9	151
77	0	0	1	48	0	1	1	0	1	24.97	11.9	1.12	3.1	108	12.224	1	2	0.5	145
78	0	0	1	72	1	0	0	0	1	20.55	10.9	1.19	3.5	90	31.528	1	2	1	156
79	0	1	1	52	0	0	0	0	0	22.38	11	1.02	4	5	11.835	1	3	0.4	182
80	0	1	1	58	0	0	0	0	0	22.59	14.8	1.05	4.4	101	14.16	1	2	0.5	165
81	0	1	1	47	0	0	0	0	0	20.85	9.4	1.11	3.4	113	15.007	1	2	0.4	186
82	1	1	1	61	1	1	1	0	1	21.54	11.7	1.03	3.5	102	11.311	1	2	0.4	145
83	0	0	1	60	0	0	0	0	0	22.18	12.1	1.06	3.7	97	19.035	1	2	0.5	115
84	0	1	0	56	0	0	0	0	0	17.4	10.7	1.11	3.2	103	11.997	1	2	0.5	414
85	1	1	1	48	0	0	0	1	1	25.08	14.8	1.07	3.8	106	NA	1	2	0.8	154
86	0	1	1	53	0	0	0	1	0	23.73	13.1	1.04	3.9	86	3.274	1	2	0.3	172
87	1	1	1	52	1	1	0	0	0	24.62	13.8	1.05	4	91	22.965	1	2	0.6	147
88	0	1	1	65	0	0	0	1	1	26.09	14.6	0.99	4.2	88	18.932	1	2	0.7	156
89	0	0	1	58	1	1	0	0	0	23.77	12.3	1.1	3.6	104	12.691	1	2	0.6	132
90	0	1	0	71	1	1	0	1	0	21.95	12.2	1.05	2.8	95	8.059	1	2	0.3	187
91	0	0	0	38	0	0	0	0	1	15.64	14.9	1.04	3.8	128	2.311	1	2	0.6	410
92	0	0	1	59	1	1	1	0	0	21.74	11.8	1.16	3.7	102	16.551	1	2	0.5	150
93	0	1	1	37	0	0	1	0	0	25.22	15.8	1.1	3.9	102	15.58	1	2	0.5	192
94	0	1	1	60	0	0	0	0	1	24.03	12.5	1.06	3.8	86	10.368	1	2	0.4	143
95	0	1	1	61	1	0	0	0	0	22.66	12.7	1.01	3.8	78	8.027	1	2	0.5	107
96	0	0	1	40	1	1	0	0	0	20.46	10.1	1.07	3.1	114	6.889	1	2	0.2	131
97	0	1	1	45	1	0	1	0	0	25.89	13.1	1.02	3.9	93	16.067	1	2	0.5	102
98	0	0	1	66	1	1	1	0	0	25.68	12.2	0.96	3.5	97	9.371	1	2	0.4	164
99	0	0	1	49	0	1	0	0	0	19.47	9.7	1.11	3.3	97	10.513	1	2	0.3	330
100	0	1	1	38	1	1	0	0	0	20.69	12.9	1.13	3.4	105	12.823	1	2	0.4	129
101	1	1	1	54	0	0	1	1	0	20.51	14.3	1.28	2.7	116	3.754	1	2	0.6	353
102	0	1	1	55	1	1	0	0	0	28.97	13.6	0.99	3.4	100	16.676	1	2	0.3	235
103	0	1	1	34	0	0	0	0	0	17.81	12.6	1.21	3	129	15.335	1	2	4.5	350
104	0	1	0	58	0	1	0	0	1	24.39	13.8	1.04	3.5	97	7.125	1	2	0.8	226
105	0	1	1	48	1	1	0	1	0	23.73	13.2	0.96	3.4	76	8.005	1	3	0.5	142
106	0	1	1	62	0	0	1	0	0	26.19	11.7	1.22	3	112	15.646	1	3	3.6	433
107	0	1	1	58	1	1	1	0	0	26.15	13.5	1.06	3.3	97	22.445	1	2	0.4	141
108	0	0	0	67	1	1	1	0	0	23	10.7	1.08	3.9	91	9.177	1	2	0.2	226
109	0	0	1	38	0	0	1	0	0	19.61	12.7	1.01	3.7	117	6.397	1	2	0.7	157
110	1	1	1	71	1	1	1	0	1	24.33	13.1	1.12	3.5	75	16.276	1	2	1.4	102
111	1	1	0	74	0	0	0	0	1	25.91	9.8	1.28	3.4	90	12.785	1	3	0.6	316
112	0	0	1	60	1	1	1	0	0	23.24	10.2	1.11	2.9	100	9.519	1	2	0.3	152
113	0	1	1	54	0	0	0	0	0	26.02	17	0.97	4.1	102	8.319	1	2	0.7	192
114	0	1	0	61	0	0	0	0	0	20.21	10.8	0.99	3.7	106	7.734	1	1	0.9	151
115	0	1	1	45	1	1	0	0	0	23.91	13.6	1.05	3.3	107	15.268	1	2	0.4	153
116	0	1	0	48	1	0	1	1	0	26.11	14	1.14	3.8	90	5.36	1	2	0.5	350
117	0	1	1	58	0	1	1	0	0	28.24	14.6	1.01	3.8	105	11.811	1	2	0.6	152
118	0	0	1	67	0	0	0	0	1	26.18	13.5	1	4	88	13.639	1	2	0.6	265
119	0	1	1	52	1	1	0	0	0	24.8	13.4	1.1	3.5	100	6.982	1	2	0.4	130
120	0	1	1	54	0	0	1	0	0	22.88	15.8	1	4.1	101	11.542	1	2	0.8	189
121	0	1	0	78	1	1	0	0	0	23.39	13.5	1.01	3.8	90	12.729	1	3	0.7	135
122	0	1	1	60	0	0	1	1	1	29.95	14.9	0.97	3.5	97	19.203	1	2	0.6	226
123	0	1	1	52	1	1	1	0	0	22.13	14	1.14	3.6	110	9.162	1	2	1.2	73
124	0	1	1	46	0	1	0	0	0	22.77	12.7	1.16	3.7	107	10.156	1	2	0.7	144
125	0	1	1	65	1	1	1	0	1	24.89	12.3	1.16	3.4	62	9.804	1	2	0.9	84
126	0	1	1	65	1	1	1	0	1	23.31	11.6	1.17	3	95	10.807	1	2	0.2	79
127	1	1	1	66	0	1	1	0	0	24.85	13.2	1.22	3.5	97	19.418	1	2	0.4	135
128	0	0	1	55	0	0	1	0	0	20.1	14.5	1.07	4.3	109	8.979	1	2	0.3	96
129	0	1	1	36	0	0	0	0	0	22.43	14.7	1.07	3.7	114	6.542	1	2	0.4	332
130	0	1	0	71	0	1	0	1	1	27.27	13.7	1.23	3.6	60	13.521	1	2	0.8	118
131	0	1	0	67	0	0	0	0	0	26.27	13.6	1.07	3.5	81	12.003	1	2	0.8	186
132	0	1	1	52	1	1	0	0	0	23.51	13.1	1.12	3.3	94	8.266	1	2	0.5	155
133	1	1	1	64	1	0	0	0	0	23.31	15.9	1.07	4.2	92	11.572	1	2	0.5	157
134	1	1	1	57	0	0	1	0	0	24.24	16	1.04	3.9	102	19.953	1	2	0.6	147
135	1	1	1	45	1	1	0	0	0	28.8	15.2	1.16	3.6	108	12.095	1	2	0.7	169
136	0	1	1	49	0	0	0	0	0	21.95	16.3	1.05	4.4	74	9.91	1	2	0.8	198
137	0	1	1	56	1	1	0	0	0	24.01	13.7	1.1	3.6	102	11.413	1	2	0.5	196
138	0	1	0	49	0	0	0	0	0	20.06	13.2	1.12	3.6	106	14.139	1	2	0.7	96
139	0	1	0	77	0	0	0	0	1	23.42	13.8	1	3.7	89	19.536	1	3	0.7	258
140	0	1	1	50	0	0	0	0	0	20.76	13.9	0.96	3.3	87	12.532	1	2	0.6	437
141	0	1	1	61	1	1	1	0	1	30.9	13.5	1.14	3.6	95	15.084	1	2	0.5	142
142	0	1	1	48	0	0	1	0	1	23.67	14.2	0.98	3.8	102	16.211	1	2	0.3	327
143	0	0	1	62	0	0	1	0	0	25.17	14.1	1.05	3.7	86	10.811	1	2	0.6	132
144	0	1	1	52	0	0	0	0	0	27.69	13.5	1.06	3.7	105	9.763	1	2	0.6	177
145	1	1	0	72	0	0	0	0	0	23.64	16.9	1.03	3.5	84	12.402	1	1	0.7	273
146	1	1	1	57	1	0	1	0	0	25.45	15	1.17	3.6	100	18.444	1	2	0.9	106
147	0	1	1	60	1	0	0	0	0	21.6	13.8	1.05	3.2	100	12.964	1	2	0.4	135
148	0	0	1	48	0	0	1	0	0	24.82	13.7	1.06	3.9	111	8.142	1	2	0.4	184
149	0	1	1	56	0	0	0	0	0	23.66	12.5	1.17	3.4	100	16.072	1	2	0.4	307
150	0	1	1	51	0	0	1	0	0	27.47	15.5	1.18	3.4	111	22.882	1	1	1.9	87
151	0	1	0	63	1	1	0	0	0	26.62	12.4	0.99	3.6	94	13.067	1	2	0.2	205
152	1	1	0	60	1	0	0	0	0	17.27	10.1	1.2	3.1	98	10.256	1	2	0.3	320
153	0	1	1	57	1	0	0	0	1	23.03	11.2	1.23	3.2	77	9.721	1	2	0.6	111
154	0	1	1	60	1	1	1	1	0	25.63	13	1.15	3.2	75	13.211	1	2	0.2	135
155	0	1	1	55	0	0	0	0	1	26.44	14.5	1.02	4.4	97	15.264	1	2	0.8	169
156	0	1	1	58	1	1	1	0	1	24.53	13	0.99	3.6	94	5.07	1	2	0.2	164
157	0	1	0	80	0	0	0	1	1	22.47	11.3	1.17	3.4	102	26.233	1	2	0.6	176
158	0	0	0	64	0	1	1	0	0	25.72	13.6	1.09	4	94	17.551	1	2	0.5	122
159	0	1	1	69	1	1	0	0	1	21.53	12.3	1.04	3.3	97	14.544	1	2	0.4	137
160	0	1	1	52	1	1	1	0	0	18.46	13.2	0.99	3.4	95	16.2	1	2	0.2	165
161	0	0	1	40	0	0	0	0	0	20.76	12.8	1.14	4.2	118	7.41	1	2	0.5	243
162	1	1	0	69	0	0	1	0	0	23.52	12	1.35	3.1	103	NA	1	2	4.5	175
163	0	0	1	67	0	0	0	0	0	21.57	12	1.05	3.1	95	14.995	1	2	0.3	158
164	0	1	1	36	0	0	0	0	0	23.02	10	1.11	4	111	9.289	1	2	0.4	196
165	0	1	1	59	1	1	1	1	0	24.91	13.6	1.07	3.2	107	12.605	1	2	0.4	127
166	0	0	1	74	0	0	1	0	0	21.05	10.8	1.05	3.6	86	24.002	1	2	0.5	288
167	0	1	1	52	1	1	0	0	0	22.11	12.7	1.14	3.9	104	NA	1	2	0.6	132
168	0	1	1	50	0	0	1	1	1	31.15	13.2	1.14	3.8	111	12.064	1	2	0.5	262
169	0	1	1	71	0	0	0	1	1	22.3	12.9	1.07	3.6	91	17.677	1	2	0.4	168
170	0	1	1	57	1	0	0	0	0	20.43	11.3	1.24	3.8	99	14.674	1	2	0.8	374
171	0	1	1	47	1	1	0	0	0	23.34	15.7	1.1	3.8	103	5.818	1	2	0.6	183
172	0	1	1	53	1	1	0	0	0	22.71	11.7	1.14	3.2	99	20.719	1	2	0.4	159
173	0	1	0	73	0	0	0	0	0	24.62	13.2	1.08	3.2	88	14.307	1	2	0.6	271
174	1	1	0	57	0	0	1	0	0	27.6	14.3	1.09	3.8	82	30.631	1	2	1.5	86
175	1	1	1	42	1	1	1	0	0	24.24	12.8	1.17	3.5	106	11.935	1	2	0.3	305
176	0	1	1	55	0	0	0	0	0	21.6	16.4	1.09	4.4	85	15.118	1	2	0.8	132
177	0	1	1	47	1	0	0	0	0	24.56	14.4	1.18	3.9	80	11.142	1	2	0.5	247
178	0	0	1	53	0	0	0	0	0	22.55	12.8	1.09	4	87	12.953	1	2	0.7	83
179	0	1	1	55	0	0	1	0	1	21.98	13.4	1.14	3.9	99	16.53	1	2	0.9	100
180	1	0	1	48	0	0	1	0	0	18.54	13.9	1.15	3.6	101	13.814	1	4	2.2	114
181	0	1	1	54	0	0	0	1	1	25.96	14.4	1.09	3.9	79	11.773	1	2	0.8	315
182	0	1	1	67	0	0	1	1	1	27.7	14.7	1.16	3.7	74	10.418	1	2	1.2	250
183	0	1	0	60	1	0	1	0	0	18.97	16.2	1.03	3.8	90	16.594	1	2	0.6	220
184	0	0	0	66	0	0	0	0	1	23.3	12.6	1.09	3.5	92	13.665	1	2	0.6	143
185	0	0	1	35	0	0	0	0	0	21.05	11.7	1.17	3.3	133	8.653	1	2	0.4	304
186	1	1	1	66	1	0	1	0	1	27.07	13.5	1.09	3.2	81	8.764	1	2	0.4	212
187	0	0	1	72	0	0	1	1	1	24.36	13.2	1.1	3.6	83	13.428	1	2	0.7	104
188	0	1	0	76	0	0	0	0	1	26.96	15	1.02	3.3	76	14.097	1	2	1.2	312
189	0	1	1	57	0	1	1	1	1	26.8	14.1	1.04	3.7	111	14.311	1	2	0.5	159
190	0	1	0	66	1	1	0	1	1	25.37	13.7	1.07	3.5	93	13.695	1	2	0.7	146
191	0	0	1	69	0	0	1	0	1	27.07	12.3	1.09	3.6	98	13.319	1	2	0.4	168
192	0	1	1	41	1	1	0	0	0	23.48	12.9	1.07	4.2	112	8.838	1	2	0.4	252
193	0	1	1	59	1	0	0	0	1	21.71	11	1.06	2.8	113	15.12	1	2	0.5	151
194	0	1	0	59	0	0	0	1	1	30.37	13.7	1.02	3.8	96	5.162	1	3	0.5	198
195	0	0	1	55	0	0	0	0	0	21.54	11.8	1.12	3.5	102	13.332	1	2	0.4	281
196	0	1	1	42	1	1	0	0	0	28.41	13.1	1	3.6	105	14.439	1	2	0.2	158
197	0	1	1	55	0	0	0	0	1	24.39	13.5	1.03	3.9	102	11.756	1	2	0.5	180
198	0	1	0	52	1	1	0	0	0	21.42	13.8	1.05	3.4	98	89	1	2	0.5	167
199	0	1	1	66	1	1	0	0	0	28.38	11.8	1.08	3.6	98	13.418	1	2	0.6	109
200	0	1	1	41	0	0	0	0	0	21.46	12.4	1	3.4	124	13.476	1	2	0.2	209
201	0	0	1	49	1	1	0	0	0	22.78	12.6	1.03	3.1	108	8.059	1	2	0.5	136
202	0	1	1	47	0	1	0	0	0	24.24	15.5	1.1	3.8	108	8.753	1	2	0.4	323
203	0	1	1	56	0	0	0	0	0	19.65	13.5	1.05	3.9	96	14.679	1	2	0.9	176
204	0	1	1	70	1	1	0	0	1	23.72	13	1.14	3.6	95	16.112	1	2	0.8	89
205	1	1	1	44	0	0	1	1	1	23.81	14.7	1.02	4	104	20.175	1	2	0.5	69
206	1	1	1	43	0	0	0	0	0	20.66	11.3	1.28	2.9	114	15.846	1	2	0.5	356
207	0	1	1	46	1	1	0	0	0	26.72	12.9	1.12	3.5	103	19.674	1	2	0.3	170
208	1	0	1	50	1	1	1	0	0	29.1	12	1.09	3.7	100	11.797	1	2	0.5	129
209	0	1	1	33	1	1	0	0	0	25.7	14	1.09	3.8	95	13.526	1	2	0.4	169
210	0	1	1	50	0	0	1	0	0	28.47	15.5	1.1	4	100	9.078	1	2	1.2	167
211	1	1	1	57	1	1	1	0	0	23.43	11.2	1.12	3.6	109	24.55	1	2	1.2	89
212	1	1	1	57	0	0	1	0	1	22.35	14.7	1	4.1	100	17.628	1	2	0.4	126
213	0	1	1	70	0	0	0	0	0	23.46	12.5	1.03	3.4	92	10.894	1	2	0.2	281
214	0	1	1	64	1	1	1	1	0	23.95	15.6	1.03	3.6	92	17.285	1	3	0.6	155
215	0	0	1	62	0	0	0	0	1	22.81	14.4	1.05	4.1	95	19.652	1	2	0.7	204
216	0	1	0	68	1	1	0	0	0	22.15	13.9	1.1	3.2	90	24.228	1	2	0.7	150
217	0	1	1	39	1	1	0	0	0	24.19	13.5	1.11	3.7	112	8.413	1	2	0.5	191
218	0	1	1	52	1	1	0	0	0	17.73	13.9	1.05	4.5	103	13.879	1	2	0.6	179
219	0	1	1	59	1	1	0	1	0	26.53	10.5	1.03	3.3	69	9.802	1	2	0.2	211
220	0	1	1	54	1	1	0	0	0	25.47	12.1	1.07	3.2	110	10.687	1	2	0.3	156
221	0	1	1	63	0	0	0	0	0	26.25	14.4	1.06	3.5	68	16.807	1	2	0.6	237
222	0	1	1	53	1	1	0	0	0	23.82	13	1.09	3.6	89	11.986	1	2	0.5	257
223	0	1	0	52	1	1	0	0	0	26.63	12.1	1.05	3.5	74	15.126	1	2	0.6	225
224	0	1	1	75	1	1	0	0	0	23.82	11.9	1.1	3.3	84	11.986	1	2	0.9	222
225	1	0	1	60	0	0	1	0	1	21.61	13.1	1.1	3.5	95	17.012	1	2	0.4	126
226	0	0	1	62	0	0	0	0	1	22	10.3	1.07	3	103	74.795	1	2	0.9	146
227	0	0	0	74	1	1	0	0	0	19.93	11.2	1.07	3.3	93	16.583	1	2	0.4	229
228	0	1	1	43	1	0	0	0	0	20.13	13.4	1.12	3.6	122	7.089	1	2	0.3	188
229	0	0	1	59	0	1	1	1	1	27.54	10.5	1.14	3.3	101	10.654	1	2	0.5	172
230	0	0	1	55	1	1	0	0	0	20.7	9.7	1.13	2.8	90	17.8	1	2	0.3	202
231	0	0	1	65	0	0	1	0	1	22.13	12.4	1.14	4.3	70	10.326	1	2	0.7	131
232	0	0	1	58	0	0	0	0	0	22.27	14.4	1.02	3.4	99	12.261	1	2	0.6	185
233	0	1	0	62	0	0	0	1	1	26.04	13.5	1	3.1	55	10.793	1	2	0.5	392
234	1	0	1	47	0	0	0	0	0	34.78	13.9	1.16	3.6	137	19.954	1	2	0.6	227
235	0	1	1	64	0	0	0	0	1	27.02	15.3	1.05	3.5	99	15.221	1	2	0.5	167
236	0	1	0	47	0	0	0	0	0	23.58	14.5	1.1	4	108	7.868	1	2	0.4	196
237	0	1	1	42	1	1	0	0	0	24.42	12.8	1.09	3.4	117	10.928	1	2	0.3	165
238	0	1	1	61	0	0	0	0	1	25.62	13.3	1.13	2.7	92	20.954	1	2	1	300
239	0	1	1	55	1	1	0	0	0	18.78	14.6	1.07	3.8	106	14.834	1	2	0.5	139
240	0	1	1	52	0	0	0	0	0	28.18	13.7	1.13	3.3	79	11.724	1	2	1.3	183
241	0	1	1	59	0	0	0	0	0	27.93	17.1	1.02	4.2	96	24.262	1	2	0.9	110
242	0	1	0	69	0	0	1	0	0	25.84	12.6	1.09	3.7	79	7.319	1	2	0.5	131
243	0	1	1	48	1	1	1	0	0	27.31	14.1	1.1	3.2	106	13.229	1	2	0.5	97
244	0	1	0	73	1	0	0	0	0	26.48	12	1.1	3.8	90	21.613	1	2	0.4	235
245	1	1	1	70	0	0	1	0	0	23.1	15.1	0.97	4.3	93	9.932	1	2	0.4	182
246	0	1	1	55	1	1	0	0	0	24.1	14.1	1.12	3.4	105	15.405	1	2	0.5	128
247	0	1	1	72	0	0	0	1	1	26.7	10.7	0.97	3.5	16	11.222	1	3	0.7	209
248	0	1	0	77	0	0	0	0	1	28.71	9.6	1.04	3.3	67	18.365	1	2	0.4	208
249	0	1	1	51	1	1	0	0	0	29.33	15.5	1.05	4	89	19.579	1	2	0.8	234
250	0	0	1	35	1	0	0	0	0	19.64	13.9	0.99	3.9	109	8.742	1	2	0.6	129
251	0	1	0	68	0	0	1	0	1	25.98	16.5	1.13	3.9	69	23.567	1	2	0.8	221
252	0	1	1	51	1	1	0	0	0	19.24	13.7	1.05	3.4	114	12.879	1	2	0.6	104
253	0	1	1	69	0	0	0	0	1	23.66	11.9	1.1	3.2	86	20.765	1	2	0.4	133
254	0	0	0	63	0	0	1	1	1	29.1	9	1.03	3.4	78	21.064	1	2	0.5	155
255	1	1	1	59	1	1	0	0	1	27.5	13.8	1.18	3.4	102	20.47	1	3	0.7	157
256	0	1	1	60	1	1	0	0	1	23.61	14.6	1.16	3.7	83	14.469	1	2	0.6	151
257	0	1	1	44	1	1	0	0	0	23.72	13.2	1.2	3.5	107	12.97	1	2	0.4	115
258	0	1	1	36	0	0	0	0	0	23.69	14.6	1.09	4.4	111	7.662	1	2	0.7	277
259	0	1	1	47	0	0	1	0	0	24.83	17	1.1	4.3	108	18.701	1	2	1.2	187
260	0	1	1	61	1	0	0	0	1	24.66	11.9	1.08	3.7	92	14.356	1	3	0.2	202
261	0	0	1	42	0	0	1	0	0	18.97	9.9	1.16	4.1	111	3.32	1	2	1.2	204
262	0	1	1	59	1	1	1	0	0	25.9	13.8	1.13	3.8	97	12.245	1	3	0.5	144
263	0	1	1	53	0	0	0	0	0	27.49	13.4	1.06	3.4	101	14.603	1	2	0.6	403
264	0	0	1	57	0	0	1	0	0	25.58	14.4	1.12	3.9	97	10.66	1	3	0.7	176
265	1	1	1	61	0	0	0	0	0	27.17	13.6	1.16	3.4	93	11.624	1	2	0.8	186
266	0	1	1	57	1	1	0	0	0	19.67	11.6	1	3.2	102	15.021	1	2	0.3	229
267	1	1	1	60	1	0	1	0	0	22.18	13.4	1.08	2.9	104	2.127	1	3	0.9	152
268	0	0	1	50	0	0	1	0	0	28.57	12.4	1.05	3.3	107	13.516	1	2	0.4	182
269	1	1	1	67	1	1	1	0	0	18.46	13.2	1.1	3.4	95	19.949	1	3	0.9	111
270	1	1	1	63	1	1	0	0	0	19.79	13.1	1.19	2.8	93	17.35	1	2	0.4	137
271	0	1	1	74	1	0	1	0	0	20.06	14.3	1.1	3.8	70	16.258	1	2	0.5	180
272	0	0	1	56	0	0	0	0	0	20.31	13.3	0.95	4.2	98	6.788	1	2	1.4	68
273	1	1	1	60	0	0	0	0	1	24.59	13.1	1.15	3.1	95	15.438	1	2	0.6	149
274	0	0	1	60	0	0	1	0	0	20.65	12.7	1.07	4.2	97	13.609	1	2	0.8	316
275	1	1	0	62	1	1	0	1	0	27.41	12.3	1.01	3.4	99	25.387	1	2	0.4	105
276	0	1	0	73	0	1	0	0	0	27.42	13.1	1	3.3	95	15.686	1	2	0.3	241
277	0	0	1	63	1	0	1	1	1	23.77	12.8	1.03	4	100	8.656	1	2	0.5	163
278	0	1	0	67	1	1	0	1	0	28.14	14.4	0.96	3.8	88	8.803	1	2	0.5	94
279	0	1	0	67	0	0	0	1	1	22.67	13.1	1.03	3.7	95	2.287	1	2	0.5	244
280	1	1	1	58	1	1	1	1	0	21.83	11	1.13	3.1	104	30.291	1	2	0.8	113
281	0	0	1	41	0	0	0	0	0	24.2	11.6	1.04	3.2	118	5.445	1	2	0.2	187
282	0	1	1	63	1	1	0	0	0	19.1	12.8	1.18	3.5	98	11.501	1	2	0.4	130
283	1	1	1	72	1	1	0	0	1	22.81	12.9	1.09	3.2	76	16.396	1	2	0.3	128
284	0	1	1	65	1	1	0	0	1	23.73	11.7	1.04	3.3	79	7.244	1	2	0.5	201
285	0	1	0	53	0	0	0	0	0	23.93	12.4	1.06	3.7	95	14.157	1	2	0.8	58
286	0	1	0	77	0	0	0	0	1	22.47	12.4	1.1	3.7	79	10.631	1	2	0.5	223
287	0	1	1	63	0	0	0	0	1	24.21	10.7	0.98	3.1	107	20.467	1	2	0.9	379
288	0	1	1	54	1	1	1	0	0	22.94	13	1.11	3.6	100	13.789	1	2	0.4	182
289	0	0	1	54	1	1	1	0	0	20.53	12.3	1.16	3.6	103	12.543	1	2	0.4	110
290	0	1	1	62	0	0	0	0	0	23.95	13.8	0.94	3.7	92	12.649	1	2	0.3	183
291	0	1	1	53	1	1	0	0	0	23.39	15.4	1.02	3.8	98	14.909	1	2	0.7	314
292	0	1	1	71	0	1	1	1	1	26.24	12.6	1.14	3	86	15.745	1	2	0.6	95
293	1	1	1	58	0	0	0	1	0	23.14	13.3	1.03	3.5	74	7.771	1	2	0.3	223
294	0	1	1	60	1	1	1	0	0	22.24	14.7	1.03	3.8	100	9.947	1	1	0.4	117
295	0	1	1	43	0	0	1	0	0	24.22	15.6	1	3.5	75	12.619	1	2	0.9	136
296	0	0	1	49	0	1	0	0	0	22.09	11.5	1.04	3.8	103	4.5	1	2	0.9	164
297	0	0	1	41	0	1	1	0	0	21.47	10.1	1.16	3.2	114	13.68	1	2	0.3	146
298	0	1	1	66	1	1	0	0	0	27.75	11.1	0.98	3.4	101	14.415	1	2	0.2	320
299	0	1	1	57	0	0	1	0	1	22.29	14.6	1.07	4.3	96	7.466	1	3	0.6	129
300	0	1	0	76	1	1	0	1	1	25.17	13.6	1.1	3.5	84	11.213	1	2	0.4	194
301	0	1	1	61	1	1	0	0	1	24.59	14.5	1.02	3.8	98	18.536	1	2	0.6	108
302	1	1	0	70	1	0	0	0	0	20.76	11	1.06	2.8	90	14.714	1	3	1.1	150
303	0	1	1	49	1	0	0	0	0	24.19	14.3	1.02	3.9	103	6.89	1	2	0.6	165
304	0	1	1	53	1	1	0	0	1	25.57	14.3	1.13	3.6	98	10.448	1	2	0.6	110
305	0	1	1	53	1	1	1	1	1	31.14	14	1.15	3.1	101	13.392	1	2	0.9	190
306	0	0	0	70	0	0	0	1	1	25.73	9.5	1.1	2.7	31	15.256	1	3	0.3	280
307	0	1	1	47	1	1	0	0	0	23.59	12.7	1.04	3.4	112	24.652	1	3	0.5	140
308	0	0	0	64	0	0	1	1	1	22.83	12.1	0.99	3.4	96	10.83	1	2	0.2	128
309	1	1	1	61	1	1	1	0	1	18.37	13.7	1.05	3.5	98	11.669	1	2	0.3	89
310	0	1	1	55	1	1	0	0	0	19.85	11	1.09	3.2	91	16.944	1	2	0.3	307
311	0	1	1	35	0	0	0	0	0	23.3	15.1	1.08	3.7	122	12.824	1	1	0.4	506
312	1	1	1	29	0	0	1	0	0	19.53	15.5	1.21	3.1	128	2.252	1	2	1.3	240
313	0	0	1	48	1	1	0	0	1	22.92	13.4	1.11	3.7	107	7.248	1	2	0.4	146
314	0	1	1	62	1	1	0	0	1	27.24	12.8	0.99	3.8	99	11.331	1	2	0.6	250
315	0	1	1	59	1	1	0	0	1	22.43	12.9	1.07	3.3	38	7.53	1	2	0.5	168
316	0	0	0	69	0	1	0	1	1	25.55	10.4	0.98	3.6	93	13.74	1	2	0.4	204
317	1	1	1	43	1	1	0	0	0	25.35	13.8	1.15	3.4	106	12.099	1	2	0.5	182
318	0	1	0	74	1	0	0	0	1	23.48	9.6	1.12	3.1	95	16.56	1	3	0.3	410
319	0	0	1	57	1	0	1	0	0	19.2	9.8	1.07	3.3	98	13.521	1	2	0.3	220
320	0	1	1	63	0	0	1	0	0	26.83	14.3	1.07	3.5	92	19.108	1	2	0.5	106
321	1	1	1	56	0	1	1	1	0	23.88	13.7	1.06	3.7	98	23.898	1	2	1.9	93
322	0	1	1	57	1	1	0	0	0	21.29	11.3	1.08	3.3	74	11.37	1	2	0.4	147
323	0	1	1	47	1	1	0	0	1	22.04	13.5	1.1	3.6	97	9.962	1	2	0.8	139
324	0	0	1	47	1	1	0	0	0	21.08	10.5	1.1	3.1	123	8.461	1	2	0.4	418
325	0	1	1	65	1	1	1	0	1	22.3	11.5	1.12	3.4	91	11.036	1	2	0.5	110
326	0	1	1	30	0	0	0	0	0	23.07	13.5	1.11	3.8	124	12.446	1	2	0.5	518
327	0	0	1	52	0	1	0	0	1	26.52	11.6	1.06	3.5	95	7.442	1	2	0.9	109
328	0	1	0	62	0	0	0	0	0	25.95	13.5	0.96	3.8	95	20.668	1	2	0.7	173
329	0	1	1	54	1	1	1	1	1	29.5	13.5	1.09	3.2	108	21.304	1	2	0.6	152
330	1	1	1	61	1	1	1	0	0	24.73	13.6	1.11	3.9	85	13.405	1	2	0.3	79
331	1	1	1	78	1	1	0	0	0	22.3	11.1	1.17	3.9	90	14.539	1	2	0.4	217
332	0	0	1	68	1	1	0	0	1	26.69	11.8	1.09	3.2	93	11.697	1	2	0.6	137
333	0	1	1	62	0	1	0	1	1	25.69	13.9	1.04	3.2	100	11.955	1	2	0.4	114
334	0	0	1	73	0	0	0	0	1	22.78	12.6	0.99	3.4	87	67.346	1	2	0.4	192
335	0	1	1	62	1	1	0	0	1	25.54	11.2	1.07	3.4	85	12.675	1	2	0.3	293
336	0	1	1	48	0	0	0	1	0	27.46	16	1.05	3.8	94	8.651	1	2	1.4	225
337	0	1	1	49	0	0	0	0	0	23.5	13.3	1.09	3.2	100	11.977	1	2	0.4	153
338	0	1	1	53	0	0	1	0	0	19.52	12.1	1.07	3.4	113	22.005	1	2	0.4	165
339	0	1	1	60	1	0	0	0	0	21.49	13.9	1.14	3.3	97	21.822	1	2	0.7	86
340	0	1	1	40	1	1	1	0	0	23.72	14.2	1.04	3.6	111	10.953	1	2	0.3	150
341	0	1	0	63	0	0	0	1	1	28.39	15	1.07	3.6	96	12.569	1	2	0.4	107
342	0	1	1	60	0	0	1	0	0	23.24	13.7	1.12	3.8	101	5.571	1	2	0.9	151
343	1	1	1	41	0	0	0	0	0	23.52	14.5	1.09	4.2	89	11.315	1	2	0.5	189
344	0	0	0	72	0	0	0	0	1	22.92	10.7	1.09	3.6	85	18.368	1	2	0.6	200
345	0	1	1	60	0	0	0	0	0	24.35	15.3	1.01	3.4	75	13.559	1	2	0.4	179
346	0	1	0	50	0	0	0	1	1	30.83	14.8	1.06	3.8	87	14.012	1	2	0.5	198
347	1	1	1	58	0	0	0	0	0	23.62	15.2	1.24	3.9	89	19.674	1	2	0.9	130
348	0	1	1	49	0	0	1	0	0	26.25	12.9	1.08	3.3	107	15.587	1	1	0.3	172
349	0	1	1	57	0	0	0	0	0	25.44	14.7	1.08	3.7	95	10.96	1	2	0.5	233
350	0	1	1	42	1	0	1	0	0	23	15.5	1	4	111	16.162	1	2	0.3	182
351	0	0	1	54	0	0	0	0	0	23.16	11.8	1.1	3.7	105	9.008	1	2	0.7	151
352	0	0	1	71	0	0	1	0	0	22.51	11.6	1.28	2.9	90	10.219	1	3	0.6	99
353	0	1	1	56	1	0	0	0	0	21.9	13.7	1.08	4.1	104	11.053	1	2	0.4	184
354	0	1	1	68	0	0	0	0	1	29.9	14	0.96	3.9	77	10.761	1	2	0.5	230
355	0	0	1	57	0	0	0	0	0	22.3	11.9	1.06	3.4	103	12.206	1	2	0.6	112
356	0	1	1	73	0	0	0	0	0	23.54	12.7	1.04	3.3	88	11.789	1	2	0.3	134
357	0	1	1	59	0	0	0	0	0	20.38	13.8	1.14	3.8	103	12.374	1	2	0.4	194
358	0	0	1	67	1	0	1	0	0	21.93	13.3	1.03	3.8	99	8.027	1	2	0.5	120
359	0	0	1	57	0	0	1	0	0	21.57	14.3	1.1	3.9	89	11.822	1	2	0.5	112
360	0	0	1	64	1	1	0	0	1	22.96	14.1	1	4.3	93	8.54	1	2	0.5	173
361	0	1	0	68	0	0	0	1	1	22.37	11.3	1.16	3.7	55	10.032	1	2	0.5	203
362	0	1	1	49	0	0	1	1	1	32.78	15.8	1.17	4	114	14.661	1	2	0.7	206
363	0	1	1	63	1	0	1	0	0	25.66	13.8	1.1	3.4	96	12.713	1	2	0.8	105
364	0	1	0	53	0	0	0	0	1	24.25	13.4	1.06	3	105	14.264	1	3	3.8	159
365	0	0	1	51	0	0	1	0	0	25.66	12.7	0.99	3.6	108	6.121	1	2	0.2	190
366	0	1	1	56	0	0	1	0	1	22.92	11.4	1.18	3.7	104	16.934	1	2	3.3	126
367	0	1	1	47	1	0	0	0	0	25.1	14.2	1.02	3.5	112	10.985	1	2	1.7	232
368	0	1	1	54	0	0	1	0	0	27.04	14.8	1.11	3.3	89	8.019	1	2	0.5	107
369	0	0	0	68	0	0	0	0	0	21.62	8.9	1.28	3	72	14.264	1	2	2.3	150
370	0	1	1	52	0	0	0	0	0	23.78	16.2	1.18	3.5	86	16.247	1	2	1	233
371	0	1	1	40	0	0	0	0	0	24.56	15.1	1	3.8	97	12.03	1	2	0.5	156
372	0	1	1	63	0	0	0	0	0	26.87	14.1	0.97	3.8	97	10.875	1	2	0.3	189
373	0	0	1	66	0	0	0	0	0	25.63	12.2	1.03	3.5	94	18.368	1	2	1.2	160
374	0	1	1	56	1	0	1	0	0	25.1	13.9	0.95	3.6	93	14.801	1	2	0.3	146
375	0	1	0	64	0	0	0	1	1	22.37	11.9	0.97	3.3	97	11.658	1	2	0.3	195
376	0	1	1	47	0	0	0	0	0	29	15.2	1.14	3.7	94	13.581	1	2	0.7	148
377	0	0	1	62	1	0	0	0	0	23.19	11.7	1.13	3.3	79	16.072	1	2	0.4	388
378	0	1	1	56	0	0	0	0	0	23.08	14.4	1.03	4.2	95	11.51	1	2	0.6	299
379	0	0	1	55	0	0	0	0	0	26.5	13.1	0.89	4	98	12.63	1	2	0.5	119
380	0	1	1	55	0	0	0	1	0	27.02	14.2	1.03	3.4	99	10.369	1	2	0.4	206
381	0	1	0	60	0	0	0	0	1	26.88	15.3	0.96	3.7	91	6.982	1	2	0.6	124
382	0	1	1	46	0	0	1	0	0	21.02	14.3	1.13	3.8	101	12.749	1	2	0.5	223
383	0	1	1	72	0	0	0	0	1	25.57	13.2	1.06	3.5	77	15.931	1	3	0.4	117
384	0	1	0	58	0	0	1	1	1	22.54	11.7	1.05	3.9	69	17.267	1	2	0.7	169
385	0	1	1	61	0	0	0	0	0	19.97	13.1	1.21	3.6	80	14.521	1	2	1	177
386	0	1	1	51	0	0	1	0	0	19.99	15.7	1.07	3.4	117	8.526	1	2	0.3	164
387	0	1	1	56	0	0	0	0	0	23.7	14.9	1.11	3.7	79	17.067	1	2	1.1	123
388	0	1	1	53	0	1	1	0	1	26.9	12.9	1.08	3.3	100	17.011	1	2	0.5	200
389	1	1	1	61	0	0	1	1	1	26.8	13.3	1.06	3.3	67	13.882	1	3	0.5	226
390	0	0	1	58	0	0	0	0	0	19.41	12.8	1.11	4.1	96	7.657	1	2	0.4	110
391	0	1	1	67	0	0	1	0	0	22.28	16.4	1	4	95	17.164	1	2	0.5	178
392	0	1	1	50	0	0	1	1	1	26.56	15.4	1.07	3.7	91	7.817	1	2	1.2	114
393	0	1	1	52	0	0	0	0	0	22.45	13.9	1.01	3.5	99	10.567	1	2	0.2	236
394	1	1	0	58	0	0	0	0	0	23.01	13.6	1.19	4.3	93	22.283	1	1	0.8	154
395	0	0	1	54	1	0	1	0	1	22.26	12.7	1.16	3.7	77	10.981	1	2	0.6	119
396	0	1	1	69	0	0	1	1	1	24.27	12.3	1.06	3.5	71	6.015	1	2	0.6	228
397	1	1	1	45	0	0	1	0	0	23.67	15.5	1.09	3.8	100	20.299	1	2	0.4	169
398	0	1	1	40	0	0	1	0	0	22.44	13.7	1.11	3.7	114	14.831	1	2	0.4	137
399	0	1	0	69	0	0	0	1	1	23.14	15	0.98	3.8	65	10.802	1	3	0.6	191
400	0	1	1	64	0	0	1	0	0	21.49	14.2	1.1	3.7	94	12.62	1	2	0.7	179
401	0	1	1	59	0	0	0	0	0	24.06	12.6	1.27	3.2	98	20.53	1	2	0.9	232
402	0	1	1	54	0	0	1	0	0	26.28	16.9	1.02	4.4	79	17.085	1	2	1.1	128
403	0	1	1	56	0	0	0	0	0	25.2	15.2	1.05	3.5	105	18.3	1	2	1.1	149
404	1	1	1	40	0	0	1	0	0	24.39	17.5	1.18	3.6	97	11.224	1	2	1	167
405	1	1	1	61	0	0	1	0	0	23.41	15.2	1.08	3.6	80	12.804	1	2	0.9	139
406	0	1	0	56	0	0	0	1	0	22.76	13.6	0.96	4.2	105	10.835	1	2	0.3	227
407	0	1	1	50	0	0	1	0	0	25.66	15.5	1.04	4.1	101	13.111	1	1	0.6	194
408	0	1	1	70	1	0	0	0	1	25.62	14.2	0.98	4.2	70	13.295	1	2	0.4	174
409	0	1	1	74	0	0	0	1	1	22.11	13.2	0.99	3.5	88	15.595	1	2	0.6	213
410	0	1	1	29	0	0	0	0	0	24.62	14	1.21	4	117	18.978	1	2	0.7	276
411	0	1	1	73	0	0	0	1	1	24.05	14.1	1.1	3.6	83	16.78	1	3	0.4	127
412	0	1	1	49	1	0	0	0	0	24.46	14.4	1.14	3.9	90	6.17	1	2	0.5	164
413	0	1	1	49	0	0	1	0	1	30.35	14.6	1.07	4.2	73	18.623	1	2	0.8	229
414	0	1	1	62	0	0	1	0	1	22.99	14	1.06	3.6	103	7.885	1	3	0.6	137
415	0	1	1	66	0	0	0	0	1	21.99	14	0.99	3.6	101	15.175	1	2	0.4	174
416	0	1	1	55	0	0	1	0	1	26.3	14.9	1.05	3.9	100	17.18	1	2	0.5	194
417	0	1	1	59	0	0	1	0	1	31.13	13.7	1.02	3.6	98	20.154	1	2	0.6	112
418	0	0	1	61	0	0	0	0	0	25.8	12.8	1.05	4.1	100	16.63	1	2	0.5	191
419	0	1	0	73	1	0	0	1	1	23.39	11	1.06	3.6	55	11.923	1	3	0.7	261
420	0	1	0	72	0	0	0	0	0	23.07	12.8	1.02	3.8	92	20.524	1	2	0.9	180
421	0	0	1	35	0	0	1	0	0	18.46	11.8	1.1	4.2	117	12.758	1	2	0.4	122
422	0	1	0	65	0	0	0	1	1	24.52	10.6	0.99	3.8	100	5.788	1	3	0.3	362
423	0	1	1	60	0	0	1	1	0	22.97	15.2	1.03	3.9	90	9.118	1	2	0.7	173
424	0	1	1	60	0	0	0	1	1	17.13	12.8	1.03	3.2	103	16.944	1	3	0.3	223
425	0	1	1	60	0	0	1	0	0	26.69	14.9	1.11	3.8	86	16.509	1	2	0.8	168
426	0	1	1	44	0	0	0	0	0	24.84	15.7	1.08	4.2	85	9.755	1	2	1.1	174
427	1	1	1	55	0	0	1	1	1	29.02	14.5	1.4	3.3	55	18.064	1	2	1	207
428	0	0	1	70	0	0	0	0	0	21.21	13.2	0.99	4.1	89	9.553	1	2	0.6	264
429	0	1	1	63	0	0	0	1	1	21.07	13.5	1.06	3.9	115	12.16	1	3	0.7	231
430	0	1	1	46	1	0	0	0	0	17.42	14.8	1.08	4.1	121	7.033	1	2	0.9	154
431	0	1	1	52	0	0	1	1	1	22.75	12.8	1.12	3.7	103	9.187	1	2	0.5	131
432	0	1	1	68	0	0	0	0	0	22.4	15.3	1.04	4	92	19.551	1	2	0.8	180
433	0	1	1	44	0	0	1	0	0	24.99	13.5	1.08	3.5	111	17.953	1	2	0.5	158
434	0	1	1	69	0	0	1	0	1	22.71	14.4	1.09	3.3	71	17.5	1	2	0.5	180
435	0	1	1	67	0	0	0	0	1	28.08	12.6	1.03	3.6	89	1.408	1	3	0.4	150
436	0	1	1	52	0	0	0	1	1	22.04	14.5	1.08	3.5	111	6.258	1	2	0.3	143
437	0	0	1	72	0	0	1	0	1	28.09	11.7	1.18	3.1	96	27.891	1	2	0.5	153
438	0	0	1	45	0	0	0	0	0	23.17	12.2	1.1	4	111	19.581	1	2	0.4	270
439	0	1	1	54	1	0	0	1	0	20.45	12.9	1.08	3.3	97	19.634	1	2	0.5	140
440	0	0	1	57	0	0	0	0	0	30.41	15	1.03	3.4	83	9.468	1	2	1	155
441	0	1	1	60	0	0	1	0	0	24.07	13.9	1.01	4.2	97	20.013	1	2	0.8	145
442	0	1	1	53	0	0	0	0	0	26.61	15.6	1.11	3.5	89	9.316	1	2	0.5	162
443	1	1	1	70	0	0	0	0	0	19.71	11.9	1.05	3.2	94	19.75	1	2	0.7	255
444	0	0	0	71	0	0	0	0	1	24.58	12.2	1.02	3.9	77	9	1	2	0.3	348
445	1	1	0	58	0	0	1	0	0	18.67	15.8	1.16	4.2	76	26.756	1	2	1.2	103
446	0	0	0	39	0	0	0	0	0	22.84	9.3	1.15	3.1	118	5.012	1	2	0.9	296
447	0	1	1	56	0	0	0	0	0	20.9	17.2	1.1	3.7	82	13.741	1	2	0.9	235
448	0	1	1	42	0	0	0	0	0	23.86	13.4	1.06	4.3	105	9.987	1	2	0.5	128
449	0	1	1	63	0	0	0	0	0	21.91	14.3	1.04	4	78	13.438	1	2	0.7	127
450	0	1	0	63	1	0	0	1	1	21.72	14.9	0.97	3.6	85	12.879	1	2	0.3	217
451	0	0	0	74	0	0	0	1	0	21.16	12.8	1.05	3.9	92	12.544	1	2	0.5	271
452	0	1	0	68	0	0	0	0	0	23.33	13.5	1.11	3.5	96	22.214	1	2	0.4	421
453	1	1	1	47	0	0	1	0	0	20.2	12.9	0.99	3.2	108	NA	1	2	0.8	151
454	0	1	1	61	0	0	0	0	0	23.19	14.7	1.03	4.3	96	9.945	1	2	0.5	170
455	0	1	1	31	0	0	0	0	0	20.46	14.9	1.04	4.1	100	4.709	1	2	0.4	197
456	0	1	1	62	0	0	0	0	1	24.02	14.3	1.04	3.6	80	16.538	1	2	0.4	186
457	0	1	1	62	0	0	1	0	1	25.64	13.6	1.01	3.8	74	14.292	1	2	0.6	194
458	0	1	1	68	0	0	0	1	0	21.88	12.4	1.12	3.1	91	17.499	1	2	0.5	353
459	0	1	1	56	0	0	0	0	1	21.05	12.1	1.13	4	94	8.397	1	2	0.4	319
460	0	1	1	58	0	0	0	0	0	24.2	14.1	1.16	3.8	77	13.202	1	2	0.9	127
461	0	1	1	69	0	0	0	0	0	26.09	15.4	1.01	4	64	9.175	1	3	0.4	203
462	0	1	1	64	0	0	0	0	0	22.54	14.3	1.03	3.7	96	16.794	1	2	0.3	188
463	0	1	1	68	0	0	0	0	1	24.1	15.5	0.99	3.8	62	25.13	1	3	2	95
464	0	1	1	62	0	0	1	0	1	26.71	15.5	1.01	4	85	13.337	1	2	1.1	168
465	0	1	0	66	0	0	0	1	1	28.58	12.8	1.03	3.5	94	11.653	1	2	0.8	192
466	0	0	1	56	0	0	0	0	1	26.91	12.1	1.14	3.8	105	14.067	1	2	0.6	118
467	0	1	0	72	0	0	0	1	1	21.06	10.5	1.21	3.1	65	10.652	1	2	0.8	228
468	0	1	1	48	0	0	0	0	0	23.55	14.7	1.08	3.6	71	12.277	1	1	0.7	207
469	0	1	1	57	0	0	0	1	0	22.03	15.1	1.07	3.9	102	13.402	1	2	0.8	224
470	0	0	1	57	0	0	0	0	0	20.75	12.8	1.16	3.6	103	12.03	1	2	0.4	175
471	1	1	1	56	0	0	0	1	1	22.66	11	1.13	3	107	8.501	1	2	1.6	273
472	0	0	1	53	0	0	0	0	0	22.65	10.9	1.28	3.2	102	31.463	1	2	0.3	150
473	0	0	0	55	0	0	0	0	0	26.09	11	0.95	3.2	109	10.208	1	1	0.4	222
474	0	1	1	66	0	0	0	1	0	24.49	13.5	1.04	3.6	90	13.081	1	2	0.6	158
475	0	1	0	70	0	0	0	1	1	26.04	11.3	1.03	3.7	68	10.786	1	2	0.6	139
476	0	1	0	67	1	0	0	1	1	24.11	14.9	1	4	92	13.356	1	2	0.8	366
477	0	1	0	67	0	0	0	1	0	23.61	13.1	1.09	3.7	93	NA	1	2	0.4	178
478	0	0	0	59	0	0	0	0	0	19.84	12.1	1.04	3.9	83	9.767	1	2	0.3	159
479	0	1	1	63	0	0	0	0	0	22.33	13.9	1.1	3.9	99	10.904	1	2	0.5	267
480	0	1	1	61	0	0	0	0	0	24.85	14.6	1.03	3.8	92	8.814	1	2	0.3	165
481	0	1	0	64	0	0	1	0	1	23.04	13.5	1.09	3.4	106	16.788	1	3	0.7	157
482	0	1	0	76	0	0	0	0	1	22.76	10	1.15	3	60	10.998	1	3	0.4	282
483	0	1	1	73	0	0	0	0	1	21.73	13	1.04	4.3	92	1.945	1	2	0.5	256
484	0	1	1	62	0	0	1	1	0	28.6	15.3	1.01	3.4	76	15.946	1	2	0.4	139
485	0	0	1	59	0	0	1	1	1	26.1	14	0.99	4	82	4.869	1	2	0.4	215
486	0	1	1	44	0	0	0	0	0	24.24	14.9	1.07	4.2	102	NA	1	2	0.4	204
487	0	0	0	53	0	0	0	0	0	21.77	11.6	1.04	3.7	99	7.466	1	2	0.2	249
488	0	1	1	40	1	0	0	0	0	21.52	14.5	1.04	3.9	93	7.432	1	3	0.3	243
489	0	0	1	54	0	0	0	0	0	19.12	10.8	1.03	3.6	77	14.73	1	3	0.3	299
490	0	1	1	65	0	0	0	1	1	28.85	13	1.08	3.8	90	22.707	1	2	0.4	244
491	0	1	1	58	0	0	0	0	0	27.22	15.6	1.04	4.3	97	13.458	1	2	1.2	204
492	0	0	1	73	0	0	0	0	0	21.37	13.7	1.05	3.7	88	21.328	1	2	0.8	194
493	0	0	1	81	0	0	0	0	1	24.32	9.2	1.04	3.4	85	12.381	1	2	0.3	211
494	0	1	1	55	0	0	0	0	1	22.51	14.9	1.05	3.6	103	15.25	1	3	0.5	122
495	0	1	1	51	0	0	0	0	0	23.56	14.3	1.19	3.4	99	18.56	1	2	0.5	181
496	0	1	1	55	0	0	1	0	0	25.29	14.5	1.05	3.6	88	13.147	1	2	0.3	101
497	0	1	1	54	0	0	0	0	0	21.03	15.8	0.97	4.1	97	15.322	1	2	0.6	308
498	0	1	0	74	0	0	0	1	1	23.13	13.5	1.05	3.3	89	15.315	1	2	0.4	151
499	0	1	1	68	1	0	1	1	1	21.27	13.7	1.11	4.1	65	4.652	1	3	0.6	166
500	0	1	1	76	0	0	0	0	1	23.05	12.5	1.1	3	102	7.194	1	2	0.4	222
501	0	1	1	50	0	0	1	1	0	24.66	14.7	1.11	3.8	113	4.441	1	3	0.6	145
502	0	1	1	57	0	0	1	0	0	25.57	14.4	1.12	4.2	88	6.3	1	2	0.4	124
503	0	0	0	63	0	0	0	0	1	24.95	13.9	1.03	3.8	99	17.122	1	2	0.3	164
504	0	1	0	64	0	0	0	1	0	23.18	14.6	1.03	4	94	10.866	1	2	0.6	168
505	0	0	1	67	0	0	0	1	0	23.02	11.7	1.11	3.4	100	8.457	1	2	0.4	177
506	0	1	1	61	0	0	1	0	0	21.18	14.3	1.06	4.2	78	12.411	1	2	1.1	76
507	0	1	1	57	0	0	1	0	1	26.08	15.3	1.04	4.5	76	12.649	1	2	0.8	135
508	0	1	1	58	0	0	1	0	0	25.68	17.7	1.09	4.2	103	9.953	1	2	0.4	266
509	0	1	1	60	0	0	0	0	0	23.91	14.7	1.1	3.7	77	4.778	1	2	0.5	180
510	0	1	1	53	1	0	1	0	0	20.81	16.4	1.08	4.4	101	12.845	1	2	1.3	206
511	0	1	1	57	0	0	0	1	0	24.43	13.7	1.1	3.6	95	6.983	1	2	0.4	296
512	0	1	1	46	0	1	1	0	0	27.63	14.7	1.19	3.9	98	8.312	1	3	0.8	90
513	0	1	1	53	0	0	1	0	1	27.14	14	1.2	3.5	103	7.615	1	2	0.8	151
514	0	1	1	58	1	0	1	0	0	23.28	13.4	1.03	3.7	101	10.744	1	2	0.4	218
515	0	1	1	66	0	0	0	1	0	24.24	9.6	1.17	4.1	94	9.432	1	2	1.9	1030
516	0	0	1	57	0	0	1	0	0	28.58	14.3	1.03	4.2	89	11.807	1	2	0.3	165
517	0	1	1	40	0	0	1	0	0	23.18	14.5	1.07	3.7	115	15.529	1	2	0.5	170
518	0	1	1	44	0	0	0	0	0	22.03	14.7	1.04	3.3	111	13.232	1	2	0.5	189
519	0	0	1	50	0	0	0	0	0	25.72	12.3	1.09	3.7	108	12.944	1	2	0.4	215
520	0	1	1	50	0	0	0	0	0	23.4	14.8	1.04	3.8	101	13.75	1	2	0.4	178
521	0	1	1	56	0	0	1	1	0	25.02	16	1.06	4.3	93	16.716	1	2	0.6	181
522	0	1	1	63	0	0	1	0	1	24.07	15.1	1.08	3.7	88	6.849	1	2	1.1	246
523	0	1	0	34	0	0	0	0	0	27.73	13.9	1.03	3.6	122	14.803	1	2	0.2	269
524	0	1	1	63	0	0	1	0	0	22.07	13.9	1.12	4	88	13.863	1	2	0.5	101
525	0	1	1	66	0	0	0	0	0	21.25	12.5	0.97	4.2	76	9.069	1	3	0.4	156
526	0	1	1	36	0	0	1	0	0	24.37	15.3	1.12	3.9	108	8.851	1	2	0.7	160
527	0	0	1	61	0	0	1	0	0	21.94	13	1.1	3.9	68	5.763	1	1	1	179
528	0	1	1	60	0	0	0	0	0	24.18	14.3	0.96	4	103	5.566	1	2	0.3	202
529	0	1	0	59	1	0	1	0	0	25.67	15.4	1.07	4.3	98	10.128	1	2	0.6	106
530	0	1	1	65	0	0	0	0	0	18.83	11.5	0.98	3.6	43	11.432	1	3	0.4	168
531	0	1	1	64	0	0	0	0	1	28.61	15.1	1.02	3.7	66	10.597	1	2	0.7	245
532	0	1	1	62	0	0	0	0	0	21.49	13.4	1.03	4.1	74	14.823	1	2	0.4	206
533	0	0	1	61	1	0	1	0	0	28.11	11.3	1.07	2.8	94	17.362	1	2	0.2	325
534	0	1	0	66	0	0	0	0	1	24.68	13	0.99	4	93	17.208	1	3	0.2	155
535	0	1	1	57	0	0	1	0	0	24.82	12.3	1.26	3.2	101	15.534	1	3	2.7	72
536	0	1	1	66	0	0	0	0	0	21.39	15.4	0.98	3.9	81	11.818	1	2	0.6	138
537	0	1	1	65	0	0	0	0	1	26.23	13.3	1.02	3.6	89	19.926	1	2	0.5	195
538	0	1	0	59	1	0	0	0	1	26.17	16.8	1.06	4.2	73	8.894	1	2	0.9	135
539	0	1	1	61	0	0	0	0	0	21.28	14.4	1.08	3.6	98	5.618	1	2	0.6	184
540	0	1	0	48	0	0	1	0	0	21.43	13	0.98	4.3	98	10.807	1	2	0.7	219
541	0	1	1	74	1	0	1	0	0	20.32	11.4	1.12	3.2	91	10.154	1	2	0.6	81
542	0	1	1	52	1	0	1	1	1	23.04	12.2	1.12	2.8	106	13.101	1	2	0.4	324
543	0	1	1	51	0	0	0	1	1	17.89	14.2	1.17	3.4	106	18.999	1	2	0.7	284
544	0	1	0	57	0	0	0	0	0	24.62	12.3	1.08	3.1	102	24.041	1	2	0.4	225
545	0	1	1	52	0	0	0	0	0	21.92	13.4	1.12	3.6	102	15.841	1	2	0.6	173
546	0	1	1	45	1	0	0	0	0	19.72	13.6	1.06	3.4	108	8.365	1	2	0.4	301
547	1	1	1	55	0	0	0	0	1	28.15	14.8	1.03	3.7	99	10.352	1	2	0.5	266
548	0	1	1	51	0	0	0	0	0	27.24	14.7	1.11	3.7	100	7.84	1	2	0.8	87
549	0	1	1	45	0	0	1	0	0	23.15	13.7	1.01	3.6	94	9.069	1	2	0.4	186
550	0	1	0	84	0	0	0	0	1	22.03	11.2	1.06	3.2	79	20.704	1	3	0.8	185
551	0	1	1	66	0	0	1	0	0	21.06	14	1.06	4	96	26.088	1	2	0.7	116
552	0	1	1	55	0	0	0	0	0	21.54	14.5	0.94	3.7	104	14.803	1	2	0.4	228
553	0	1	1	58	0	0	0	0	1	23.95	13.6	1.1	3.4	86	16.059	1	2	0.3	210
554	0	1	1	46	0	0	0	0	1	28.81	16.4	1.04	4.2	104	13.187	1	2	0.5	178
555	0	1	1	66	0	0	1	0	0	22	11.3	1.07	3.3	99	31.59	1	2	0.4	212
556	0	1	1	76	0	0	0	0	0	24.05	13.1	1.11	3.5	85	14.255	1	2	0.4	185
557	0	1	1	57	0	0	0	0	1	25.34	13.5	1.22	3.7	88	10.101	1	2	0.5	171
558	0	0	1	63	0	0	1	0	0	22.19	13.3	1.25	3.5	81	10.141	1	2	1.1	124
559	0	1	1	63	0	0	1	0	1	23.44	16.3	1.12	4.4	92	19.059	1	2	0.6	186
560	0	1	1	48	0	0	0	1	0	26.2	15.9	1.07	4.7	101	14.159	1	2	0.9	268
561	0	1	1	78	0	0	0	1	1	23.15	13	1.1	3.6	78	9.476	1	2	0.4	236
562	0	1	1	78	0	0	0	0	0	21.44	13	1.09	3.4	92	10.818	1	2	0.7	214
563	0	1	1	68	1	0	0	0	0	20.88	15.3	1.01	4.3	63	11.601	1	2	0.5	148
564	1	1	0	66	0	0	0	0	0	21.74	15.3	1.04	3.8	83	19.341	1	2	0.6	237
565	0	1	1	45	0	0	1	0	0	21.71	15.4	1.06	3.9	106	16.521	1	2	0.4	149
566	0	1	1	60	0	0	1	1	0	19.91	14.1	1.11	4.1	82	8.664	1	2	0.2	100
567	0	0	1	45	0	0	0	0	0	20.52	12.7	1.15	3.5	110	5.9	1	2	0.5	287
568	0	0	1	52	0	0	0	0	0	18.5	12.9	1	3.7	106	4.524	1	2	0.5	184
569	0	1	1	59	0	0	0	0	0	28	14.4	1.13	3.9	99	15.2	1	2	1.7	172
570	0	1	1	37	1	0	1	0	1	26.33	14.3	1.18	4.2	86	12.203	1	2	0.5	114
571	0	0	1	61	0	0	0	0	1	25.29	12.9	1.09	4	103	16.714	1	2	0.9	223
572	0	1	1	71	0	0	0	0	1	23.46	13.3	1.09	3.4	83	23.817	1	3	0.9	191
573	0	1	1	47	0	0	0	0	0	24.56	15.8	1.1	4.2	103	11.58	1	2	0.6	106
574	0	1	1	50	0	0	0	0	0	29.61	15	1.05	3.9	71	15.141	1	2	0.6	173
575	0	1	1	64	0	0	0	0	0	22.87	15	1.09	4	92	12.782	1	2	0.7	149
576	0	1	1	66	0	0	0	0	1	23.26	12.8	1.02	3.6	94	13.436	1	2	0.9	162
577	0	1	0	65	0	0	0	0	0	22.98	12.5	1.04	3.7	98	13.174	1	2	0.6	255
578	0	1	0	69	0	0	0	0	0	21.12	14.3	1.09	3.7	94	21.201	1	2	0.6	319
579	0	1	0	60	0	0	0	0	0	22.15	13.2	1.09	3.5	93	17.151	1	1	0.8	157
580	0	1	1	57	0	0	0	0	0	21.83	14.8	1.12	3.7	88	10.247	1	2	0.6	163
581	0	1	0	71	0	0	0	1	1	24.04	13.5	1.05	4.1	62	11.656	1	3	0.9	210
582	0	0	1	52	0	0	0	0	0	23.53	13.8	1.15	3.3	106	12.069	1	2	0.5	103
583	0	0	0	56	0	0	0	0	0	21.16	12.3	1.01	3.9	100	9.967	1	1	0.5	223
584	0	1	1	54	0	0	0	1	0	19.92	12.5	1.04	4.1	96	11.609	1	2	0.8	229
585	0	1	0	58	0	0	0	0	0	26.75	15.2	1	3.5	85	13.339	1	2	0.7	296
586	0	1	1	40	0	0	0	0	0	25.59	13.2	1.06	3.9	108	11.545	1	2	0.7	235
587	0	1	1	61	0	0	0	0	0	27.88	15.4	1.03	4	99	14.316	1	2	0.7	194
588	0	1	1	62	0	0	0	0	1	22.22	14.5	1.07	4.4	86	17.623	1	2	0.8	165
589	0	1	1	63	0	0	1	0	0	20.41	11.2	1.1	3.6	93	20.618	1	2	0.4	111
590	0	0	1	55	0	0	0	0	1	30.33	9.3	1.05	3.7	66	14.785	1	2	0.2	127
591	0	1	1	45	0	0	0	0	1	24.17	14.5	1.01	4.5	106	6.77	1	2	0.6	219
592	0	1	1	60	0	0	0	1	0	24.48	11.7	1.02	3	89	9.329	1	2	0.5	277
593	0	0	1	38	0	0	0	0	0	17.66	12.9	1.09	4.9	98	8.874	1	2	0.9	192
594	0	1	0	53	0	0	0	0	1	18.32	11.1	1.07	3.4	64	15.899	1	2	0.7	178
595	0	0	1	69	0	0	1	0	1	26.1	12.8	0.97	3.8	90	6.871	1	2	0.3	293
596	0	1	0	73	0	0	0	0	0	25.86	14.3	1.04	3.6	94	22.214	1	2	0.9	214
597	0	1	1	64	0	0	1	0	1	27.35	12.8	1.13	3.6	74	13.573	1	2	0.5	171
598	0	1	1	64	0	0	0	0	0	17.33	12.9	1.03	3.7	94	15.904	1	2	0.9	89
599	0	1	0	77	0	0	0	1	1	22.49	11.6	0.98	3.3	53	15.312	1	3	0.6	231
600	0	1	1	47	0	0	1	0	0	28.13	14.1	1	3.8	113	8.013	1	2	0.3	214
601	0	1	1	59	0	0	0	0	1	25.27	13.5	1.07	4	70	12.189	1	2	1.1	96
602	1	1	1	58	0	0	1	0	1	20.3	11.3	1.25	3.1	80	22.716	1	2	0.4	138
603	0	1	1	53	0	0	0	0	0	27.52	11.9	1.03	3.5	84	14.671	1	2	0.3	159
604	0	1	1	49	0	0	0	0	0	28.73	12.9	1.01	4.2	68	10.985	1	2	0.5	155
605	0	1	0	73	0	0	0	0	0	27.72	14.6	1.04	4.1	86	17.087	1	1	1.5	198
606	0	1	1	58	0	0	0	1	1	25.85	8.7	1.02	3.3	39	15.215	1	2	0.3	243
607	0	1	1	42	0	0	0	0	0	27.96	14	1.1	3.7	111	11.176	1	2	0.6	233
608	0	1	1	66	0	0	0	0	1	19.82	12.1	1.04	3.3	90	6.389	1	2	0.9	296
609	0	1	1	57	0	0	0	0	0	22.88	12.2	1.03	3.6	70	14.262	1	2	0.4	186
610	1	0	1	71	0	0	1	0	1	25.64	12	1.24	3.2	76	42.056	1	3	1.3	96
611	0	1	1	51	0	0	1	1	1	29.82	12.5	0.99	3	111	15.827	1	2	0.2	168
612	0	1	1	63	0	0	0	1	0	21.05	14.7	0.99	4.5	95	9.277	1	2	2	184
613	0	1	0	69	0	0	1	1	0	22.1	14.3	1.08	4	82	14.793	1	2	0.5	212
614	0	1	1	60	0	0	0	0	0	26.64	14.5	0.95	4	95	12.701	1	2	0.6	108
615	0	0	0	44	0	0	0	0	0	18.11	12.7	1.04	4.4	122	6.643	1	1	0.8	300
616	0	1	1	58	0	0	0	0	1	24.47	15.6	1.07	4.2	97	8.087	1	2	1.1	176
617	0	1	1	58	0	0	0	1	1	25.05	13.5	1.05	3.9	42	6.381	1	2	0.6	243
618	0	1	1	55	0	0	1	0	0	28.93	14.4	0.95	3.8	104	4.146	1	2	0.4	131
619	0	1	1	54	0	0	0	0	1	30.37	11.2	1.25	3.3	108	14.107	1	3	0.7	186
620	0	1	1	49	1	1	1	0	0	21.87	15	1.09	3.8	101	15.254	1	2	0.7	77
621	0	1	1	62	0	0	1	0	1	28.29	17.9	1.06	4	76	10.864	1	2	0.9	260
622	0	1	1	52	0	0	0	0	0	23.49	14.5	1.07	3.5	82	10.914	1	4	0.3	122
623	0	1	1	68	0	0	0	0	0	25.79	14.9	1.12	4.2	82	7.636	1	2	0.9	182
624	0	1	1	64	0	0	0	1	1	21.28	15.7	1.05	4	66	8.519	1	2	0.3	239
625	0	1	1	64	0	0	0	0	0	17.75	14.1	1.07	4.1	65	12.35	1	2	0.4	159
626	0	0	1	66	0	0	1	0	0	26.12	13.5	1.06	3.8	92	6.439	1	2	0.3	198
627	0	1	1	60	1	0	1	0	1	24.81	12.2	1.09	3.5	83	14.276	1	2	0.5	233
628	0	1	0	61	0	0	0	0	0	26.1	14	1.02	3.9	81	8.551	1	2	0.5	248
629	0	0	1	36	0	0	0	0	0	19.12	13.2	1	4.3	116	10.045	1	2	0.4	245
630	0	0	1	47	1	0	1	0	0	19.64	10.9	1.11	3	109	36.06	1	2	0.4	76
631	0	1	0	63	0	0	0	1	1	23.76	11.8	0.96	3	71	10.104	1	2	0.3	377
632	0	1	1	62	0	0	0	0	0	25.48	11.1	1.14	3.9	67	18.46	1	2	0.6	203
633	0	1	1	40	1	0	1	0	0	33.43	14.5	1.02	3.5	118	NA	1	2	0.4	193
634	0	1	1	73	0	0	1	1	1	30.45	13.2	1.09	3.6	88	8.626	1	3	0.9	93
635	0	0	0	75	0	0	0	0	1	28.97	12.8	0.97	3.6	68	20.208	1	2	0.4	199
636	0	1	0	74	0	0	0	0	1	22.98	11.1	1.14	3.3	70	29.639	1	2	0.6	151
637	0	1	1	45	0	0	1	0	1	32.01	14.9	1.05	4.1	94	11.036	1	2	0.6	254
638	0	1	1	71	0	0	0	0	0	24.17	14.9	1.03	3.8	87	9.232	1	2	0.6	210
639	1	1	1	60	0	0	1	0	0	24.06	13.5	1.04	3.8	102	13.951	1	2	0.8	112
640	0	1	0	59	0	0	1	1	1	25.99	13.3	1.01	3.8	85	12.9	1	2	0.6	105
641	0	1	0	62	0	0	1	1	0	22.8	13.6	1.03	3.4	118	15.028	1	2	0.7	192
642	0	1	1	53	0	0	0	0	1	18.81	13.8	1.19	3.6	82	11.867	1	2	0.5	112
643	0	1	1	59	0	0	1	0	0	25.58	14.8	1.12	3.6	100	35.03	1	2	0.7	103
644	0	0	0	64	0	0	0	0	0	23.71	12.6	1	3.6	93	7.513	1	2	0.5	258
645	1	0	1	76	0	0	1	0	1	29.54	13.5	1.14	3.5	92	12.18	1	2	0.6	135
646	0	1	1	44	0	0	0	0	0	21.63	14.2	1.19	3.1	108	13.427	1	3	1	290
647	0	1	1	70	1	0	0	0	0	24.35	7.7	1.12	3.4	91	19.479	0	2	0.5	99
648	0	1	0	72	0	0	0	0	1	25.77	15.7	1.02	3.8	88	18.083	0	2	1.2	145
649	0	1	1	50	0	0	0	0	1	27.91	15.9	1.03	4.5	94	10.257	0	2	1.1	187
650	0	1	1	56	0	0	0	0	1	27	14.6	1.01	3.7	99	13.401	0	2	0.4	246
651	0	1	1	62	0	0	0	0	1	26.17	15.5	1.04	3.9	77	12.544	0	2	0.4	208
652	0	1	0	60	0	0	0	0	1	24.12	14.8	1.01	3.9	63	15.09	0	2	0.7	171
653	0	0	1	60	0	0	1	0	0	15.39	13.5	1.21	3.5	106	12.087	0	2	0.6	97
654	0	1	1	64	0	0	0	1	0	20.83	14.2	1.04	3.6	108	12.857	0	3	0.3	289
655	0	1	1	51	0	0	0	0	1	20.97	14.7	0.93	3.7	72	15.584	0	2	0.7	174
656	0	0	1	59	0	0	1	0	0	20.77	12.6	1.08	3.9	101	11.533	0	2	1.1	73
657	0	1	0	80	0	0	0	0	0	19.52	10.5	1.12	3	84	13.533	0	2	1	279
658	0	0	1	56	0	0	0	1	0	20.13	10.9	1.26	4.1	66	2.967	0	2	0.3	139
659	0	1	1	66	0	0	1	0	0	19.35	15.7	1.1	3.6	98	21.39	0	3	0.8	173
660	0	1	1	54	0	0	0	0	1	26.45	13.4	1.02	4.6	93	10.036	0	2	0.4	189
661	1	1	0	75	0	0	1	0	1	23.97	13.5	1	3.2	109	14.485	0	3	0.4	113
662	0	1	1	52	0	0	1	0	0	24.1	16.2	1.14	4	98	8.986	0	2	1	126
663	0	1	1	60	0	0	1	0	1	23.11	15.7	1.12	4.7	50	16.553	0	2	0.4	121
664	0	1	0	65	1	0	1	0	0	24.66	12.1	1.05	3.7	97	13.884	0	2	0.3	125
665	1	1	1	62	0	0	1	1	1	21.26	12.6	1.11	3.4	102	11.259	0	3	1.1	115
666	0	0	1	53	0	0	1	0	0	28.52	13.9	1.06	3.4	97	16.683	0	2	0.8	116
667	0	1	0	65	0	0	0	0	0	25.03	14.1	1.06	4.2	92	9.789	0	2	0.7	231
668	0	1	1	43	1	0	1	0	0	24.7	15.2	1.07	4	100	18.331	0	2	0.5	132
669	0	1	1	77	0	0	0	0	1	23.98	14.7	0.92	4.1	68	15.781	0	2	0.4	196
670	0	1	1	47	0	0	0	0	0	20.76	14.2	1.11	4.1	90	11.785	0	2	0.7	243
671	0	1	1	72	0	0	1	0	1	24.95	12.8	0.97	3.8	84	13.167	0	2	0.5	223
672	0	1	1	56	0	0	1	0	0	18.41	13.2	1.09	3.9	99	16.837	0	2	0.4	124
673	0	0	1	31	1	1	0	0	0	21.43	11.8	1.14	3.6	123	11.741	0	2	0.4	114
674	0	1	1	39	0	0	1	0	0	20.78	16.2	1.11	4.2	108	12.021	0	2	0.9	157
675	0	1	1	59	0	0	0	0	0	20.15	13.1	1.02	4	97	14.151	0	2	0.5	122
676	0	1	0	55	0	0	0	0	0	25.72	14.5	1.11	3.3	97	7.545	0	2	0.3	271
677	0	1	1	42	0	0	1	0	0	22.11	13.8	1.07	3.6	117	8.359	0	2	0.4	212
678	0	1	1	64	0	0	0	0	0	18.54	14.3	1.07	3.9	93	10.304	0	2	0.8	142
679	0	0	1	62	0	0	0	0	0	22.54	13.9	1.11	4.3	94	11.424	0	2	0.7	117
680	0	0	1	78	0	0	1	0	1	22.77	12.9	1.13	3.6	88	10.75	0	2	0.4	172
681	0	1	1	47	0	0	0	0	0	21.44	15.4	1.09	3.6	99	14.595	0	2	0.9	193
682	0	1	1	59	0	0	1	0	0	21.55	16.1	1.03	4.5	78	8.165	0	2	1.1	163
683	0	1	1	54	0	0	1	0	0	21.61	13.9	1.08	3.5	90	12.205	0	2	0.4	58
684	0	1	1	56	0	0	1	0	0	25.75	14.4	1.11	3.9	100	21.588	0	2	1.3	97
685	0	1	1	48	0	0	1	0	0	29.45	13.8	1.13	3.4	91	13.285	0	2	0.4	200
686	0	1	1	50	0	0	1	0	0	24.94	13.9	1.12	3.6	104	16.873	0	2	0.3	177
687	0	1	1	53	0	0	0	0	0	22.37	16.1	1.21	4	74	11.155	0	2	0.8	444
688	0	1	1	55	1	0	0	0	0	23.92	14.8	0.99	4	100	18.562	0	2	0.3	203
689	0	0	1	56	0	0	0	0	0	22.72	13.6	1.16	3.5	101	21.708	0	2	0.4	195
690	0	1	1	59	0	0	0	0	0	22.1	14.4	1.16	3.4	98	9.832	0	2	0.4	189
691	0	0	1	53	0	0	1	0	0	22.4	12.5	1.13	3.7	106	9.462	0	2	0.8	111
692	0	1	1	57	0	0	0	0	1	27.51	14.9	1.07	3.7	95	17.038	0	2	0.4	155
693	0	1	0	66	0	0	0	1	1	29.68	15.4	1.06	3.3	103	NA	0	2	0.4	192
694	0	1	1	71	0	0	1	0	1	22.47	14	1.03	3.6	101	14.705	0	2	1.3	178
695	0	1	1	56	0	0	0	0	1	28.15	14.2	1.05	3.8	93	18.282	0	2	0.4	191
696	0	0	1	64	0	0	0	0	1	27.24	12.6	1.05	4.5	95	10.741	0	2	1	124
697	0	1	1	46	0	0	1	0	0	29.12	15.7	1.04	4	108	11.332	0	2	0.6	258
698	0	1	1	66	0	0	0	0	1	25.34	13.1	1.07	3.8	57	11.613	0	2	0.6	216
699	0	1	1	58	0	0	0	0	1	21.53	14.8	0.98	4.6	99	10.249	0	2	1	254
700	0	1	0	72	0	0	0	0	1	26.86	13.6	0.99	4.4	90	19.974	0	3	0.6	215
701	0	1	1	45	0	0	0	0	0	20.57	11.7	1.17	3.1	106	8.372	0	2	0.4	412
702	0	1	0	74	0	0	0	0	0	23.95	14.1	1.02	3.4	67	7.954	0	2	0.7	172
703	0	1	1	48	0	0	1	0	0	23.25	15.2	1.17	3.8	91	22.781	0	2	1.2	121
704	0	1	0	76	0	0	0	0	1	28.9	8.3	1.08	4.2	88	12.3	0	2	1.1	334
705	0	1	0	55	0	0	0	0	1	25.96	15.1	0.99	4.2	57	7.896	0	2	0.8	140
706	0	1	1	75	0	0	1	0	0	24.35	15.7	1.05	4	85	24.734	0	2	0.6	138
707	0	0	1	53	0	0	0	0	0	25.88	12.5	1.06	3.7	93	14.344	0	2	0.9	147
708	0	1	1	49	0	0	1	1	1	24.45	13.5	1.06	3.6	104	7.253	0	2	0.5	121
709	0	1	1	48	0	0	0	0	0	24.4	14.7	1.05	3.7	105	11.589	0	2	0.5	168
710	0	0	1	63	0	0	0	0	0	24.88	12.8	1.11	3.9	95	7.867	0	2	0.5	158
711	0	1	1	72	0	0	1	0	1	27.38	13.8	1.08	3.7	85	14.266	0	3	1	181
712	0	1	1	52	0	0	0	0	0	37.02	12.8	1.15	4.4	54	30.2	0	2	0.7	144
713	0	0	0	63	0	0	0	0	1	21.11	12.6	1.03	3.7	86	12.611	0	2	0.3	228
714	0	1	1	48	0	0	0	0	1	23.5	9.4	1.1	3.3	85	NA	0	3	0.2	75
715	0	1	1	55	0	0	0	0	0	25.69	15.6	1.01	4.2	75	11.023	0	3	1.4	133
716	0	1	1	65	0	0	0	1	0	25.6	14.3	1.09	3.3	93	10.53	0	2	0.4	140
717	0	1	1	54	0	0	1	0	0	21.43	13.7	1.15	3.7	94	10.088	0	2	0.9	64
718	0	1	1	62	0	0	0	0	0	24.05	13.6	1.02	3.7	84	6.456	0	2	0.4	99
719	0	1	1	60	0	0	1	1	0	25.11	14.1	1.13	3.7	98	12.619	0	2	0.5	98
720	1	1	1	55	0	0	1	0	0	22.57	16.9	1.04	4.1	96	9.227	0	1	1	83
721	0	0	1	55	0	0	1	0	0	23.05	14.1	1.02	3.5	107	9.09	0	2	0.5	105
722	0	1	1	59	0	0	0	0	1	30.5	14.7	1.08	4.1	98	13.174	0	3	0.7	164
723	0	1	1	73	0	0	0	0	1	23.06	13.5	1.09	3.4	84	12.675	0	2	0.7	240
724	0	1	1	58	0	0	0	0	0	23.48	12.2	1	3.7	105	12.619	0	2	0.2	192
725	0	1	1	46	1	0	0	0	0	27.14	11.7	1.16	2.7	113	20.096	0	2	0.5	167
726	0	1	1	51	0	0	0	0	0	24.59	15.6	1.13	3.6	99	12.005	0	2	0.7	168
727	0	1	1	67	0	0	0	0	0	19.68	14	1.1	3.6	92	14.115	0	2	0.7	182
728	0	1	1	50	0	0	0	0	0	22.94	15.4	0.98	3.4	103	11.001	0	2	0.4	150
729	0	1	1	62	0	0	0	0	0	23.24	14.7	1.01	3.3	99	14.795	0	2	0.4	108
730	0	1	0	53	0	0	0	0	0	25.57	16.8	0.96	4.2	86	10.299	0	1	0.7	229
731	0	1	1	56	0	0	1	0	0	24	14.9	1.04	3.9	101	11.151	0	2	1.3	76
732	0	1	1	39	0	0	0	0	0	21.74	17.1	1.06	4.2	110	5.851	0	2	1.4	253
733	0	1	0	56	0	0	0	1	1	22.82	9.8	1.01	2.7	38	4.957	0	3	0.2	182
734	0	0	1	51	0	0	0	0	0	21.67	12.2	1.09	3.9	104	NA	0	2	0.3	200
735	0	1	1	38	0	0	0	0	0	21.47	12.7	1.35	3.1	123	6.001	0	2	0.4	325
736	0	0	1	66	0	0	1	0	1	24.47	13.7	1.01	3.7	101	7.662	0	2	1.3	110
737	0	1	1	54	1	0	0	0	0	16.64	11.9	1.02	3.3	115	6.755	0	2	0.3	352
738	1	1	1	65	0	0	0	1	1	28.29	15.7	1.03	2.5	91	26.828	0	2	0.5	241
739	0	0	1	51	0	0	0	0	0	22.13	11.9	1.05	3.9	105	11.205	0	2	0.3	169
740	0	1	1	48	0	0	1	0	0	28.39	17.6	1.07	4.1	102	10.798	0	2	1.1	174
741	0	1	1	50	0	0	1	0	0	23.53	14.5	1.16	4	95	13.017	0	2	0.6	114
742	0	1	1	67	0	0	0	1	0	23.83	12.9	1.05	3.9	85	14.906	0	2	0.3	231
743	0	1	0	62	0	0	0	1	0	20.69	13.5	1.04	4.4	77	3.881	0	2	0.5	149
744	0	1	0	72	0	0	0	1	1	25.6	7	0.95	3.5	91	53.561	0	2	0.6	29
745	0	1	1	55	0	0	1	0	0	21.83	15.2	1.12	4.2	90	16.62	0	2	0.5	202
746	0	1	0	67	0	0	0	0	0	18.82	14.1	1.03	4.1	89	16.162	0	2	0.8	171
747	0	0	1	63	0	0	0	0	1	22.98	12.6	1.13	3.7	93	14.017	0	2	0.5	186
748	0	1	1	48	0	0	0	0	1	24.19	14.1	1.04	4.4	107	6.874	0	2	1.1	183
749	0	0	1	63	0	0	1	0	0	19.5	12.9	1.16	4.1	88	19.788	0	2	0.9	169
750	0	0	1	62	0	0	1	1	1	25.45	14.8	1.05	4	101	58.593	0	3	1	211
751	0	1	1	37	0	0	1	0	0	20.62	14.3	1.04	3.7	114	14.561	0	2	0.4	197
752	0	0	1	65	1	1	0	0	0	21.5	12.1	1.1	3.2	99	25.09	0	2	0.3	114
753	0	1	1	64	0	0	0	1	1	26.72	16.7	1.05	4	85	18.086	0	2	1	237
754	0	1	0	74	0	0	0	1	0	25.01	13.8	1.21	3.7	86	38.865	0	2	0.6	154
755	0	1	1	58	0	0	1	0	0	21.39	12.5	1.1	3.6	89	12.28	0	2	0.6	124
756	0	1	1	46	0	0	0	0	0	25.86	15.8	1.1	3.6	105	16.268	0	2	0.5	237
757	0	1	1	55	0	0	0	0	0	21.49	10.7	1.05	3.5	98	9.5	0	2	0.2	180
758	0	1	1	55	0	0	0	0	0	22.79	14.5	0.99	3.6	98	19.611	0	2	0.3	144
759	0	1	1	60	0	0	0	0	0	24.39	14.8	1	4	81	10.269	0	2	0.4	137
760	0	0	1	49	0	0	1	0	0	21.45	12.4	1.33	3.9	105	13.319	0	2	0.6	61
761	0	1	1	58	0	0	0	0	0	26.93	14.9	1.06	3.9	66	15.472	0	2	0.7	253
762	0	1	1	58	0	0	0	0	0	21.39	14.1	1.08	3.8	96	9.009	0	2	2.3	156
763	0	1	0	62	0	0	0	1	1	21.86	13.5	1.03	3.9	93	10.906	0	3	0.6	219
764	0	1	0	69	0	0	0	1	1	24.4	14.4	1.07	3.6	73	9.457	0	2	0.6	251
765	0	1	1	58	0	0	0	0	0	26.67	15.3	1.06	4	81	9.128	0	2	0.7	273
766	0	1	1	45	0	0	0	0	0	24.95	14.9	1.05	4.5	106	9.07	0	2	0.7	164
767	0	1	0	73	0	0	0	1	1	26.71	13.2	1.07	3.4	89	12.816	0	2	0.4	157
768	0	1	0	68	0	0	0	0	0	22.23	15.1	1.04	3.5	96	20.231	0	2	0.5	193
769	0	1	1	59	0	0	0	1	1	24.5	16.2	1.01	3.8	95	10.933	0	2	0.3	136
770	0	1	1	65	0	0	1	0	1	32.93	15.4	1.08	4.3	70	15.848	0	2	0.9	241
771	0	0	1	49	0	0	0	0	1	36.91	12.3	1.14	3.8	112	8.984	0	2	0.5	142
772	0	1	1	55	0	0	0	0	0	26.37	15.3	0.92	3.6	108	14.065	0	2	0.3	172
773	0	0	1	46	0	0	0	0	0	18.46	12.2	1.18	3.7	110	8.517	0	2	0.4	135
774	0	1	1	61	0	0	1	0	0	23.89	14.4	1.04	3.9	89	16.489	0	2	0.4	185
775	0	1	1	42	0	0	1	0	0	22.16	15.7	1.11	4	73	11.942	0	2	0.6	127
776	0	1	1	72	0	0	0	1	1	24.68	12.8	1.13	3.2	85	15.899	0	2	0.2	204
777	0	1	1	52	0	0	1	0	1	22.64	15.2	1.06	3.6	103	10.876	0	2	0.3	215
778	0	1	0	65	1	0	0	1	1	24.97	11.5	1.13	4.3	109	13.854	0	2	0.7	258
779	0	1	0	71	0	0	0	0	0	24.41	12.5	1.11	3.3	86	13.384	0	2	0.9	121
780	1	1	1	55	0	0	1	1	1	24.72	16.7	1.07	4	90	24.068	0	2	1	82
781	0	1	0	80	0	0	0	0	0	31.78	13.2	1.01	3.4	76	22.862	0	2	0.4	193
782	0	1	1	51	0	0	0	0	0	27.85	16.8	1.05	3.8	100	19.53	0	2	0.9	183
783	0	1	1	42	0	0	0	0	0	18.69	13.1	1	4.1	96	16.854	0	2	0.4	159
784	0	1	1	45	1	0	1	0	0	27.8	14.8	1.12	4.2	104	19.495	0	2	1.1	127
785	0	1	1	47	0	0	0	0	0	30.09	14.2	1.04	3.8	110	13.077	0	2	0.6	155
786	0	1	1	56	0	0	0	0	0	23.33	14.2	0.99	4.1	97	12.621	0	2	0.4	157
787	0	1	1	60	0	0	1	1	1	23.58	13.1	1.15	3.4	43	9.556	0	2	1.2	114
788	0	1	1	47	0	0	1	0	0	24.81	14.6	1.08	4.2	75	9.45	0	2	0.2	129
789	0	1	1	60	1	0	1	0	0	26.99	13.2	0.97	3.5	90	10.829	0	2	0.2	280
790	0	0	1	60	0	0	1	1	1	21.73	14.9	1.04	4.1	84	9.897	0	2	0.4	125
791	0	1	1	53	0	0	0	0	0	24.49	15	1.08	4.1	92	13.445	0	2	0.8	137
792	0	1	1	62	0	0	0	0	0	25.9	14.9	1.05	3.7	79	19.634	0	3	0.4	94
793	0	1	1	42	0	0	0	0	0	24.45	15.2	1.07	3.5	111	10.161	0	2	0.8	216
794	0	1	1	58	0	0	0	0	0	27.21	15.3	1	3.7	94	15.82	0	2	0.9	163
795	0	0	1	42	1	0	0	0	0	19.06	11.5	1.06	3.3	104	NA	0	3	0.3	241
796	0	1	1	51	0	0	0	1	1	24.17	15.6	1.09	3.7	90	11.684	0	2	0.5	247
797	0	0	1	66	0	0	0	0	0	22.97	12.4	0.94	3.7	82	14.855	0	2	0.2	157
798	0	0	1	61	0	0	0	0	0	20.48	12.6	1.04	4	96	11.142	0	2	0.4	116
799	0	1	1	62	0	0	0	0	0	24.67	14.9	1.07	4.2	83	16.859	0	2	0.8	200
800	0	0	1	53	0	0	0	0	0	22.64	12.6	1.01	3.3	100	11.033	0	2	0.3	242
801	0	1	1	61	0	0	0	0	0	28.25	14.3	1.06	4.1	100	13.322	0	2	0.5	244
802	0	1	1	63	0	0	0	0	1	20.59	14	1.07	3.6	70	11.937	0	2	0.3	230
803	0	1	1	58	0	0	1	0	0	21.2	14.7	1.16	3.8	94	27.639	0	2	1.2	140
804	0	1	1	48	0	0	0	0	0	26.68	14.3	1.07	3.8	97	17.095	0	2	0.4	195
805	0	0	1	58	0	0	0	0	0	26.75	13.4	1.01	3.8	99	12.239	0	2	0.4	169
806	0	0	1	49	0	0	1	0	0	25.5	12.1	1.01	3.8	109	10.912	0	2	0.2	132
807	0	1	1	67	0	0	0	0	0	24.45	13.5	1.12	3.5	74	15.491	0	2	0.4	237
808	0	1	1	52	0	0	0	0	0	25.55	13.3	1.06	3.9	86	16.464	0	2	0.6	185
809	0	1	1	66	0	0	1	1	0	19.54	14.6	1.09	4.6	86	37.134	0	2	0.8	137
810	0	1	1	64	0	0	1	0	0	24.04	13.3	1.2	3.7	85	10.274	0	2	0.8	143
811	0	0	1	53	1	0	0	0	0	17.3	12.7	1.07	4.1	84	16.142	0	2	0.7	90
812	0	1	1	55	0	0	0	0	1	23.98	14.5	1.05	3.8	100	18.053	0	2	0.4	190
813	0	1	1	61	0	0	0	0	0	25.35	13.6	1.13	3.4	80	17.334	0	2	0.6	173
814	1	1	1	71	0	0	1	0	0	21.81	12.4	1.13	3.1	99	16.881	0	2	0.3	142
815	0	1	0	50	0	0	1	0	0	24.77	10.7	1.32	3.5	120	31.167	0	2	0.8	108
816	0	0	1	74	0	0	1	1	1	27.73	12.2	1.07	3.4	60	11.172	0	3	0.4	334
817	0	1	0	78	0	0	1	0	1	26.1	13.3	1.03	3.8	88	17.472	0	2	0.5	252
818	0	1	1	41	0	0	0	0	0	29.08	14.9	1.14	4.1	107	12.286	0	2	0.7	184
819	1	0	1	61	0	0	1	0	1	23.35	13.6	1.12	3.9	85	19.406	0	2	0.5	120
820	0	1	0	75	0	0	0	0	0	18.84	11.7	1.04	3.2	66	20.398	0	2	0.3	115
821	0	1	0	51	0	0	0	1	1	24.91	13.8	0.97	3.7	102	17.623	0	2	0.6	130
822	0	1	0	58	0	0	0	0	0	22.66	13.8	1.07	3.9	95	14.356	0	2	0.2	202
823	0	0	1	70	0	0	1	0	0	20.37	11.5	1.05	3.5	97	NA	0	2	0.5	129
824	0	1	1	49	0	0	0	0	0	24.13	15.2	1.1	4.1	106	19.724	0	2	0.8	152
825	0	1	1	42	0	0	0	0	0	24.91	13.8	1.06	4.1	108	18.821	0	2	0.8	252
826	0	1	1	53	0	0	1	0	0	27.58	15.6	1.15	3.8	91	12.295	0	2	0.9	185
827	0	1	1	44	0	0	0	0	0	22.51	14.3	1.02	3.6	89	12.669	0	2	0.5	180
828	0	1	1	69	0	0	0	0	1	25.39	13.6	0.99	3.9	88	12.761	0	3	0.6	106
829	0	1	1	73	0	0	0	0	0	22.67	13.6	1.07	4	93	16.007	0	2	0.7	209
830	0	0	1	71	0	0	0	0	1	27.93	12.9	1.08	3.4	76	13.905	0	2	0.5	224
831	0	1	1	51	0	0	1	0	0	25.56	13.2	1.09	3.6	102	14.035	0	2	0.6	143
832	0	1	1	47	0	0	0	1	0	22.63	16.5	1.13	3.7	104	18.325	0	3	0.7	113
833	0	1	1	51	0	0	0	0	0	25.09	13.7	1.17	3.2	115	18.234	0	2	0.3	266
834	0	1	1	51	0	0	0	0	0	22.8	14	1.08	3.9	102	17.071	0	2	0.7	128
835	0	1	1	61	0	0	0	0	0	23.57	14	1.1	3.9	87	18.175	0	2	0.4	184
836	0	1	1	49	0	0	0	1	0	24.28	14.8	0.96	3.8	102	13.169	0	2	0.5	174
837	0	1	1	57	0	0	0	0	0	24.37	15.9	1.02	4.5	103	11.575	0	2	1	202
838	0	1	1	63	0	0	0	1	0	21.92	14.4	1.05	3.8	100	15.857	0	2	0.5	151
839	0	0	1	68	0	0	1	0	1	26.22	14.2	1.1	4	47	12.018	0	2	0.5	116
840	0	1	1	75	0	0	0	0	0	18.49	12.2	1.15	3.3	95	21.822	0	3	0.5	65
841	0	1	1	57	0	0	0	1	1	28.84	11.5	1.2	3.7	78	26.437	0	2	1	259
842	0	0	0	67	0	0	0	0	1	23.8	12.5	1.09	3.4	90	10.63	0	2	0.4	290
843	0	1	0	72	0	0	0	0	1	29.43	13.7	1.15	3.2	88	15.368	0	2	0.3	180
844	0	1	1	59	0	0	0	1	1	24.87	14.9	1.07	3.4	94	14.945	0	2	0.7	227
845	0	1	1	58	0	0	0	1	0	19.36	14.3	0.97	3.9	91	12.032	0	2	0.3	146
846	0	1	1	62	0	0	0	0	0	25.12	14.2	1.04	4.7	99	8.781	0	2	0.7	172
847	0	0	1	62	0	0	0	0	1	24.78	14.3	1.04	4.5	65	9.957	0	2	0.6	210
848	0	0	0	55	0	0	0	0	0	22.93	11.8	1.09	4.1	102	11.678	0	2	0.3	118
849	0	1	1	58	0	0	0	0	1	27.18	15.3	1.07	4.2	100	9.466	0	2	0.6	176
850	0	1	1	54	0	0	0	0	0	26.1	14.4	1.04	3.6	92	10.485	0	2	0.2	247
851	0	0	1	45	0	0	0	0	0	21.06	13.7	1.03	3.8	103	10.271	0	2	0.6	88
852	0	0	1	62	0	0	0	0	0	24.17	14	1.04	3.4	101	7.144	0	2	0.3	208
853	0	1	1	52	0	0	0	0	0	25.41	15.2	1.04	3.7	100	13.288	0	2	0.4	140
854	0	1	1	55	0	0	0	0	1	27.9	13.6	1.04	4.1	104	9.209	0	2	0.8	192
855	0	1	1	56	0	0	0	0	0	25.07	12.6	1	4.3	104	11.853	0	2	0.4	110
856	0	1	1	45	1	0	0	0	0	27.7	13.6	1.06	3.9	94	4.59	0	2	0.5	120
857	0	1	1	62	1	0	1	0	0	24.56	14.5	1.17	3.6	100	17.043	0	2	1	181
858	0	1	0	64	0	0	0	1	0	27.3	15	1.11	3.9	83	15.087	0	2	0.7	220
859	0	1	1	58	0	0	1	0	0	23.45	16	1.02	4	94	9.656	0	2	0.5	142
860	0	1	1	64	0	0	1	0	0	26.7	13.9	1.1	3.9	102	16.163	0	2	0.4	125
861	1	1	0	65	0	0	1	1	1	30.4	13.3	1.12	4.1	101	19.343	0	2	0.5	116
862	0	0	1	62	0	0	0	0	0	24.84	14.3	1.04	4.3	94	8.029	0	2	1	145
863	1	1	1	60	1	1	0	1	1	19.45	12.6	1.12	2.7	99	17.896	0	2	0.6	157
864	0	0	1	70	0	0	0	0	1	22.42	11.9	1.06	3.8	59	14.927	0	2	0.6	147
865	0	1	1	64	0	0	0	0	1	25.19	15.1	1.04	3.7	85	15.4	0	2	0.9	160
866	0	1	1	61	0	1	0	0	0	23.67	14.7	1.05	3.5	57	10.911	0	2	0.8	140
867	0	1	1	53	1	0	1	0	1	23.19	9.5	1.23	2.5	102	18.331	0	2	0.5	211
868	0	1	1	44	0	0	0	0	0	27.31	15.3	1.04	4.2	92	10.004	0	2	0.6	193
869	0	1	1	54	0	0	1	1	1	28.81	12.2	1.04	4.1	99	8.136	0	2	0.4	81
870	0	1	1	61	0	0	1	0	0	23.08	13.9	1.1	3.9	94	16.284	0	1	0.8	150
871	0	1	1	53	0	0	0	0	0	22.34	14.2	1.04	3.7	99	11.082	0	2	0.2	219
872	0	1	0	57	0	0	0	1	1	25.56	13.5	1.1	3.7	88	12.699	0	2	0.4	258
873	0	0	1	57	0	0	0	0	1	26.32	13.8	0.96	4	77	8.907	0	2	0.7	197
874	0	1	1	67	0	0	0	0	0	23.82	14.4	1.14	3.7	78	13.079	0	2	0.7	151
875	0	1	1	60	0	0	1	0	0	26.97	14.3	1.21	3.4	90	13.947	0	2	0.5	150
876	0	1	1	41	0	0	1	0	0	21.29	15.2	1.03	4.1	110	15.406	0	2	0.6	146
877	1	1	1	49	0	0	1	1	1	24.43	14.3	1.13	3.9	107	14.85	0	2	0.6	179
878	0	1	1	47	0	0	0	0	0	25.26	14.5	1.07	3.4	105	12.888	0	2	0.6	155
879	0	1	1	54	1	0	0	0	0	23.75	11.4	1.19	3	97	23.03	0	2	0.3	153
880	0	1	1	67	1	0	0	0	1	28.21	13.4	0.96	3.9	58	15.663	0	2	0.4	264
881	0	1	1	55	0	0	0	0	0	22.6	13.6	0.98	4.4	92	9.877	0	2	0.3	201
882	0	0	1	41	0	0	0	0	0	22.59	11.1	1.08	3.9	95	9.683	0	2	0.5	203
883	0	1	1	45	0	0	0	1	0	22.86	13.5	1.04	4.2	114	7.993	0	2	0.3	121
884	0	1	1	57	0	0	1	1	1	23.94	14.1	0.95	3.7	78	11.7	0	2	0.6	169
885	0	1	1	67	0	0	1	0	0	20.97	13.9	1.09	3.6	91	17.44	0	2	0.5	189
886	0	1	0	65	0	0	0	1	1	27.39	14.2	1.02	3.5	99	10.889	0	2	0.3	102
887	1	1	1	33	0	0	1	0	0	30.6	15.8	1.18	3.7	114	11.662	0	2	0.9	266
888	0	0	1	57	0	0	0	0	0	21.48	12.9	1.04	3.8	101	11.144	0	2	0.6	209
889	0	1	1	68	0	0	0	0	0	22.6	12.8	1.03	3.7	97	16.806	0	2	0.8	269
890	0	1	1	73	0	0	0	0	0	22.1	13	1.09	3	94	2.48	0	2	0.9	176
891	0	1	1	61	0	0	1	0	0	22.84	13.5	1.19	3.2	96	23.805	0	2	0.9	104
892	0	1	1	66	0	0	1	0	0	26.98	12.5	1.12	3.1	96	20.14	0	2	0.8	105
893	0	1	1	53	0	0	1	0	0	23.52	15.4	1.09	4	77	8.175	0	2	0.7	120
894	0	1	0	67	0	0	0	0	1	28.03	13.6	1.13	4	87	14.173	0	2	0.3	157
895	0	1	1	52	0	0	1	1	0	26	15.8	1.05	3.5	104	16.647	0	2	0.5	147
896	0	1	1	47	0	0	0	0	0	23.41	15.2	1.08	3.7	95	11.542	0	2	1.1	248
897	0	1	1	55	0	0	0	0	0	21.2	13.1	1.17	4.3	102	18.595	0	2	0.5	101
898	0	1	1	59	0	0	0	0	0	20.68	14.5	1.02	3.9	93	17.991	0	2	0.5	136
899	0	1	0	67	0	0	1	1	1	25.97	14.3	1.01	3.8	82	10.757	0	2	0.4	263
900	1	1	1	69	0	0	0	1	0	24.88	13.8	1.05	4	78	15.047	0	2	0.6	184
901	0	1	1	57	0	0	1	0	1	20.89	13.9	1.12	3.6	101	15.822	0	2	0.4	130
902	0	1	0	69	0	0	1	1	0	18.13	11.9	1.03	3.8	87	22.258	0	2	0.3	105
903	1	1	1	66	0	0	1	1	1	26.06	15.5	1.12	3.7	62	12.167	0	2	0.5	292
904	0	1	1	53	0	0	1	0	0	26.01	12.6	1.14	3.7	80	10.375	0	2	0.3	138
905	0	1	1	41	0	0	1	1	0	34.46	16.3	1.01	3.9	95	23.524	0	2	0.7	99
906	1	1	1	53	0	0	1	1	1	26.44	11.3	1.05	3	79	13.329	0	2	0.2	123
907	0	1	1	62	0	0	0	0	0	25.8	13.4	0.99	4.3	97	8.352	0	2	0.5	157
908	1	1	1	55	0	0	0	1	1	24.33	8.7	1.09	2.9	22	9.658	0	3	0.2	130
909	0	1	1	62	0	0	0	0	0	19.95	12.8	1.13	3.7	102	14.443	0	2	0.3	144
910	0	1	1	55	0	0	0	0	0	24.89	16	1.01	4	90	16.011	0	2	0.6	162
911	0	1	1	55	0	0	1	0	0	25.82	15.6	0.99	3.9	68	18.202	0	2	0.8	210
912	0	1	0	54	0	0	0	0	0	23.77	15.7	1.03	4	99	14.899	0	2	0.5	208
913	1	1	1	56	0	0	0	0	0	27.03	16.7	1.06	4	89	12.032	0	2	0.6	158
914	0	1	1	50	1	0	1	0	1	21.03	14.6	1.08	4	100	17.394	0	3	0.5	110
915	0	1	1	51	0	0	0	0	1	28.27	15.4	1.07	4	106	17.847	0	2	1.5	152
916	0	0	1	61	0	0	0	0	1	23.43	11.7	1.13	3.5	99	24.81	0	2	0.5	155
917	0	1	1	62	0	0	0	0	0	17.82	13.7	1.04	3.6	96	15.462	0	2	0.7	162
918	0	1	1	60	0	0	0	0	0	26	16.4	1.09	3.9	101	25.158	0	2	0.8	247
919	0	1	1	69	0	0	0	0	1	26.96	12.4	1.05	3.4	90	16.559	0	2	0.5	137
920	0	1	1	59	0	0	0	1	1	20.01	12.7	1.09	3.7	52	16.828	0	2	0.4	109
921	0	0	1	64	0	0	0	1	1	26.37	12.6	0.96	3.8	96	12.155	0	2	0.3	208
922	0	1	1	59	0	0	0	0	1	23.01	15	1.06	3.8	97	12.413	0	2	0.9	194
923	0	1	1	56	0	0	1	0	1	27.88	14.2	1.04	3.8	89	11.176	0	2	0.3	339
924	1	1	0	76	0	0	1	0	1	25.59	13.1	1.05	3.3	86	31.722	0	2	0.5	160
925	0	1	1	41	0	0	0	0	1	27.24	17.5	1.1	4.3	122	12.157	0	3	1	197
926	0	1	1	43	1	0	0	0	0	24.52	13.1	1.02	3.3	104	18.482	0	2	0.4	71
927	0	1	0	65	0	0	0	0	1	24.51	15.2	1.05	4.3	91	12.992	0	2	1	148
928	0	1	1	60	0	0	0	0	1	20.59	12.2	1.04	3.3	111	10.786	0	2	0.1	229
929	0	1	1	63	0	0	1	0	0	23.74	14.8	1.12	4.1	84	17.643	0	2	1.1	116
930	0	1	1	60	0	0	0	1	0	25.85	14.4	1.01	3.8	100	9.508	0	2	0.3	171
931	0	1	1	56	0	0	0	0	1	29.61	4.7	1.04	4.6	95	12.49	0	2	1.1	193
932	0	1	1	45	0	0	0	0	1	22.95	13.6	1.06	3.7	101	9.872	0	2	1.2	132
933	0	1	1	61	0	0	0	0	0	23.75	14.6	1.14	3.7	102	16.116	0	2	1.2	181
934	0	1	1	48	0	0	1	0	0	25.39	13.1	1.13	3.7	92	9.483	0	2	0.3	200
935	0	1	1	48	0	0	1	0	0	21.95	15.1	1.03	4.2	102	3.714	0	2	0.3	155
936	0	1	1	62	0	0	1	0	1	23.79	15.3	1.02	3.9	84	11.737	0	2	0.9	211
937	1	1	1	48	0	0	1	1	0	25.38	14.8	1.16	3.4	101	12.338	0	2	0.6	86
938	0	0	1	50	0	0	1	0	0	21.91	12.9	1.13	3.6	101	9.86	0	3	0.5	135
939	0	0	1	57	0	0	1	0	0	22.35	13.8	1.03	4	100	14.801	0	2	1	139
940	0	1	1	69	0	0	1	0	1	27.99	13.4	1.1	3.3	87	14.254	0	2	0.5	145
941	0	0	1	61	0	0	0	0	1	27.32	13.7	0.96	3.6	86	11.239	0	2	0.2	156
942	0	0	1	52	0	0	0	0	0	21.91	13.2	1	4.2	95	6.242	0	2	0.7	162
943	0	1	1	46	0	0	0	0	0	24.32	15.5	1.02	3.7	106	5.973	0	2	0.5	184
944	1	1	1	71	0	0	0	1	1	27.98	11.5	1.03	3.2	101	14.503	0	2	0.6	232
945	0	0	1	36	0	0	0	0	0	24.36	11.4	1.13	3.1	118	7.932	0	2	0.4	137
946	0	1	1	40	0	0	1	0	0	22.14	15.2	1.1	3.6	108	12.095	0	3	0.3	234
947	0	1	1	60	0	0	1	1	1	26.63	15.6	1.06	4.4	93	8.72	0	2	0.7	126
948	0	1	1	57	0	0	1	0	0	23.33	13.2	1.12	3.4	109	10.691	0	2	0.6	94
949	1	0	0	75	0	0	0	0	1	24.51	10.4	1.04	3.4	73	25.906	0	2	0.5	111
950	0	1	1	64	0	0	0	0	0	20.75	13.1	1.13	3.5	81	8.918	0	2	1	239
951	0	0	1	56	0	0	0	0	1	24.53	13.5	1.11	3.4	105	11.943	0	2	0.8	104
952	0	1	1	62	0	0	1	0	0	24.69	14.8	0.94	3.8	73	10.825	0	2	0.3	172
953	0	0	1	60	0	0	0	0	0	18.83	12.7	1.09	4.2	90	7.244	0	2	0.6	157
954	0	1	0	53	0	0	1	0	0	28.07	15.1	1.04	3.9	104	11.08	0	2	0.7	169
955	0	1	1	61	0	0	0	0	1	21.76	14.3	0.99	4	102	5.539	0	2	0.6	180
956	0	1	0	68	0	0	0	1	1	22.1	11.6	0.99	3.8	92	3.319	0	3	0.3	180
957	0	1	0	68	0	0	1	1	0	28.2	13.1	1.15	3.4	93	18.708	0	2	1.7	100
958	0	1	0	68	0	0	0	1	1	20.62	12.7	1.12	2.5	80	15.678	0	3	0.6	405
959	0	1	1	54	0	0	0	0	0	21.5	13.8	1.1	3.4	103	14.553	0	2	0.7	128
960	0	1	1	70	0	0	1	0	0	19.76	12.8	1.1	3.4	93	12.846	0	2	0.5	172
961	1	1	1	56	0	0	1	0	1	27.62	14.3	1.13	4	82	13.971	0	2	1.7	128
962	0	0	1	56	0	0	1	0	0	23.37	13.9	1.02	3.7	106	12.275	0	2	0.7	89
963	0	1	1	49	0	0	0	0	0	25.34	14.6	1.08	3.9	97	6.389	0	2	0.3	138
964	0	1	1	46	0	0	1	0	0	27.5	15	1.14	3.5	129	13.268	0	2	0.4	142
965	0	1	1	64	0	0	0	0	1	24.42	14.1	1.02	3.6	80	14.256	0	2	0.4	214
966	0	1	1	58	1	0	1	0	0	24.7	13	1.03	3	118	17.44	0	2	0.4	133
967	0	0	1	62	0	0	1	0	0	25.55	13	0.96	3.6	106	11.562	0	2	0.6	110
968	0	1	1	55	0	0	0	0	0	22.88	13.3	1.25	4.1	93	17.467	0	2	0.6	133
969	0	1	1	59	0	0	0	0	1	25.69	14.6	0.98	4	97	15.938	0	2	0.3	134
970	1	1	1	59	0	0	1	0	0	25.35	13.4	1.04	4	94	2.863	0	2	0.4	115
971	0	1	1	64	0	0	0	1	1	27.11	12.7	0.94	3.7	95	NA	0	2	0.4	196
972	0	1	1	63	0	0	1	0	1	23.38	14.4	1	3.2	96	15.462	0	2	0.5	161
973	0	0	1	48	0	0	1	0	1	30.45	12.7	1.02	4	82	12.189	0	2	0.3	175
974	0	1	1	69	0	0	0	0	0	23.22	14	0.94	3.7	86	12.565	0	2	0.4	187
975	0	1	1	70	0	0	0	1	1	24.75	12.2	1.14	3.5	87	21.376	0	3	0.7	182
976	0	1	0	63	1	0	0	1	1	31.2	10.3	1.07	4	59	6.616	0	2	0.2	202
977	0	1	1	57	0	0	0	0	0	22.62	15.7	1.02	4.1	84	12.162	0	2	0.6	121
978	0	1	1	44	0	0	1	0	0	30.58	18.4	1.05	4.4	75	15.587	0	2	0.8	206
979	0	1	1	66	0	0	0	1	1	22.23	14.6	1.12	3.9	91	7.2	0	2	0.9	128
980	0	1	1	55	0	0	1	0	1	29.97	15.5	1.05	3.6	98	12.149	0	2	0.4	119
981	0	1	0	59	0	0	1	1	1	28.41	14.1	1.04	4.1	98	12.549	0	2	0.8	215
982	0	1	0	82	0	0	0	1	1	24.94	12.6	1.01	3.8	52	18.474	0	2	0.6	172
983	0	1	1	76	0	0	1	0	1	24.56	13	1.08	3.7	86	17.876	0	2	0.8	87
984	0	1	0	70	0	0	1	1	1	23	11.7	1	4.1	36	13.897	0	2	0.4	164
985	0	1	1	64	0	0	0	1	0	17.67	14.8	1.06	4.3	90	13.204	0	2	0.5	159
986	1	1	0	77	0	0	0	0	0	25.59	11.6	1.21	3.3	99	14.993	0	2	0.8	549
987	0	1	1	50	0	0	0	0	1	23.21	15.4	1.05	3.8	98	13.489	0	2	0.7	176
988	0	0	1	71	0	0	1	1	0	22.22	12.5	1.17	3.7	79	NA	0	2	0.5	153
989	0	1	0	67	0	0	0	0	0	22.1	14.1	1.08	3.3	88	12.823	0	2	0.6	211
990	0	1	1	66	1	0	0	0	0	24.46	12.7	1.04	4.2	95	8.366	0	2	0.4	127
991	0	1	1	52	1	0	0	1	0	24.79	13.1	1.09	3.5	110	11.863	0	2	0.4	154
992	0	0	1	50	0	0	1	0	0	21.54	13.6	1.06	3.6	102	7.766	0	2	0.4	159
993	0	1	1	56	0	0	1	0	0	24.52	15	1.07	4.1	94	7.915	0	2	0.7	171
994	0	0	1	70	0	0	1	0	1	20.52	12.6	1.12	3.6	94	NA	0	2	0.4	177
995	0	0	1	69	0	0	0	0	1	31.42	13	1.08	4	93	9.005	0	2	0.4	160
996	0	1	1	70	0	0	0	0	0	23.13	15.1	0.97	4.2	91	9.671	0	1	0.7	175
997	0	1	1	65	1	0	0	0	1	23.49	14.1	1.06	3.9	103	12.806	0	2	0.7	549
998	0	0	1	57	0	0	0	0	1	26.99	12.3	1.06	3.7	72	11.637	0	2	0.6	271
999	0	0	1	43	0	0	0	0	0	22.01	14.6	1.13	3.9	113	8.715	0	2	0.6	119
1000	0	1	1	62	0	0	0	0	0	23.94	14.3	1.05	3.7	78	7.53	0	2	0.6	129
1001	0	1	0	65	0	0	0	1	1	24.71	13.5	0.96	3.7	97	7.51	0	2	0.2	213
1002	0	0	1	60	0	0	0	0	0	27.51	13.1	1	3.6	99	12.413	0	2	0.4	231
1003	0	1	0	50	0	0	0	0	1	24.91	14.7	1.08	3.5	84	17.134	0	2	0.5	106
1004	0	0	1	70	0	0	0	0	1	19.66	11.9	1.08	4	81	5.767	0	2	0.6	108
1005	0	1	1	63	0	0	1	0	0	23.11	13.3	1.1	3.9	99	19.966	0	2	0.6	132
1006	0	1	1	60	0	0	0	1	1	25.89	13.1	0.94	4.1	94	13.573	0	2	0.4	193
1007	0	0	1	63	0	0	1	1	0	23.22	11.9	1	3.8	95	10.171	0	2	0.3	202
1008	1	0	1	73	0	0	1	1	1	27.06	11.7	1.12	3.6	88	49.798	0	2	0.7	126
1009	0	1	1	60	0	0	1	0	0	19.4	12.7	1.02	3.2	109	23.804	0	2	0.4	136
1010	0	1	1	74	0	0	0	0	1	22.99	11.2	1.05	3.8	57	21.052	0	2	0.5	254
1011	0	1	1	63	1	0	0	0	1	27.37	12.6	1.15	3.7	97	12.027	0	2	0.4	96
1012	0	0	1	52	0	0	1	0	0	26.46	14.2	0.95	3.7	93	17.299	0	2	0.4	192
1013	1	1	1	63	0	0	0	0	1	29.28	15	1.04	3.8	54	17.37	0	2	0.6	110
1014	0	0	1	62	1	0	1	0	0	18.25	11	1.09	3.9	93	5.449	0	2	0.5	89
1015	0	1	0	57	0	0	0	1	1	32.85	14.1	1.05	3.6	102	9.982	0	2	0.4	175
1016	1	1	1	56	0	0	1	0	0	24.83	16.3	1.13	4.1	96	12.094	0	2	1.1	170
1017	0	0	1	61	0	0	0	0	0	23.92	14.1	1.07	4.1	102	10.131	0	2	0.4	145
1018	0	1	1	49	0	0	0	1	1	23.87	14.6	1.11	3.8	99	17.491	0	2	0.7	118
1019	0	0	1	49	0	0	0	0	0	18.6	12.4	1.12	3.8	104	9.713	0	2	0.7	246
1020	0	0	1	66	0	0	1	0	1	31.2	11.2	1.17	3.7	92	15.943	0	2	0.6	131
1021	0	1	0	70	0	0	0	1	1	24.28	14.6	0.97	3.9	43	14.641	0	2	0.2	341
1022	0	1	1	60	0	0	0	1	0	19.87	13.2	1.03	3.5	95	9.805	0	2	0.3	130
1023	0	1	1	53	0	0	1	1	0	22.15	13.4	1.09	3.5	103	21.446	0	2	0.4	120
1024	0	1	1	69	0	0	0	1	1	24.11	14	1.03	4	98	17.122	0	2	0.7	149
1025	0	1	1	54	0	0	0	0	1	23.53	13.1	1.03	4.1	97	11.459	0	2	0.6	250
1026	0	0	1	62	0	0	0	1	0	20.8	13.5	0.97	3.3	95	0.805	0	2	0.3	202
1027	0	1	0	62	0	0	0	0	1	19.14	14.6	1.19	3.9	69	15.315	0	2	0.8	122
1028	0	0	1	52	0	0	0	0	0	21.39	9	1.04	3.8	101	13.689	0	2	0.4	259
1029	0	1	1	44	0	0	0	0	0	21.87	13.4	1.08	3.6	115	11.898	0	2	0.4	216
1030	0	1	1	57	0	0	0	0	1	23.98	11.5	1.13	3.7	100	19.832	0	2	0.3	161
1031	0	0	1	70	0	0	0	0	1	23.71	12.4	1.08	3.7	91	9.902	0	2	0.3	211
1032	1	1	1	58	0	0	1	0	0	24.69	15	1.08	3.9	98	72.839	0	2	0.5	219
1033	0	1	1	61	0	0	1	0	0	21.15	15.6	1.11	3.9	88	27.406	0	3	0.9	213
1034	1	1	1	50	0	0	1	0	0	24.29	11.7	1.23	3	111	23.606	0	2	0.8	113
1035	0	1	1	69	1	0	0	0	1	23.32	12.7	1.03	4.3	96	2.652	0	2	0.3	142
1036	0	1	0	60	0	0	0	0	0	24.98	13.9	1.09	4.4	101	13.798	0	2	0.4	243
1037	0	1	0	62	0	0	0	0	1	25.85	13.6	0.99	4	92	18.707	0	2	0.5	145
1038	1	0	1	56	0	0	1	0	0	20.42	13.4	1.13	4.4	96	12.653	0	2	1	59
1039	0	1	1	58	0	0	1	0	0	24.63	15.7	1.09	3.5	102	17.491	0	2	0.6	181
1040	0	1	0	51	0	0	0	0	0	26.37	15.6	1.06	3.9	99	11.271	0	2	0.5	53
1041	0	0	1	68	0	0	1	0	0	23.89	14.4	1.08	4	90	13.429	0	2	0.7	130
1042	0	1	1	58	0	0	0	0	1	26.26	14.6	1.02	4.5	96	18.33	0	2	0.9	195
1043	0	1	0	60	0	0	0	0	0	22.96	14	1.04	3.8	99	12.952	0	2	0.4	158
1044	0	1	1	64	0	0	0	1	1	26.18	12.7	1	4.4	76	12.939	0	3	0.6	249
1045	0	1	1	64	0	0	0	0	0	24.53	14.9	1.11	3.6	96	16.662	0	2	1	156
1046	1	1	1	52	0	0	1	0	0	25.56	13.3	1.17	3.7	109	14.438	0	2	0.7	151
1047	0	1	1	61	0	0	1	0	0	24.43	14.4	1.15	3.7	86	18.444	0	2	0.8	148
1048	0	0	1	59	0	0	0	0	0	24.8	12.6	0.97	3.7	97	15.6	0	2	0.4	210
1049	0	0	1	50	0	0	0	0	0	22.82	10.9	1.09	3.7	114	15.331	0	2	0.3	250
1050	0	1	1	50	0	0	0	0	0	24.93	14.9	0.99	4.1	97	14.652	0	2	0.5	163
1051	0	1	1	65	0	0	1	0	1	29.49	14.9	1.13	3.6	91	13.837	0	2	0.4	103
1052	0	1	1	71	0	0	0	0	0	21.26	15	0.98	4.4	86	17.045	0	2	0.5	247
1053	0	0	1	63	0	0	0	0	0	25.84	12.8	1	3.9	89	14.767	0	2	0.6	106
1054	0	1	1	57	1	0	0	1	1	22.85	12.9	0.97	4	82	8.691	0	2	0.3	135
1055	0	0	1	65	0	0	0	0	0	22.1	12.6	1.01	4	73	11.56	0	2	0.5	275
1056	0	1	1	61	0	0	0	0	1	26.32	14.7	0.96	3.8	100	10.944	0	2	0.5	159
1057	0	1	1	32	0	0	0	0	0	24.99	15.4	1.04	3.8	114	NA	0	2	0.3	251
1058	0	1	1	57	0	0	0	0	0	27.35	14.6	1.03	3.8	98	12.091	0	2	0.7	169
1059	0	1	1	46	0	0	0	1	1	23.81	11.4	1.03	2	36	19.832	0	3	0.3	147
1060	0	1	1	74	0	0	0	0	0	24.47	13.7	1.1	4.2	88	22.882	0	4	0.9	197
1061	0	1	1	61	0	0	0	0	0	24.09	13.6	1.12	4.2	89	11.763	0	2	3.7	240
1062	0	0	1	59	0	0	0	0	0	23.86	13.8	1.05	4.3	102	12.052	0	2	0.5	211
1063	0	1	0	73	0	0	0	1	0	23.13	12.1	1.12	3.8	75	9.438	0	2	0.3	221
1064	0	1	1	53	0	0	1	0	0	25.93	15.1	1.03	4.2	101	7.105	0	2	0.7	102
1065	0	1	1	58	0	0	1	0	0	24.61	14	1	3.8	93	12.186	0	2	0.5	146
1066	0	1	1	59	0	0	1	1	1	24.69	14.3	1.01	4.2	45	11.498	0	2	0.5	173
1067	0	1	1	38	0	0	0	0	0	27.08	15	1.02	4.1	109	13.886	0	2	0.4	188
1068	1	1	1	60	0	0	1	0	0	19.93	12.8	1.11	4.1	86	16.328	0	3	0.7	91
1069	1	1	1	50	0	0	1	0	0	27.16	14.1	1.4	3.4	97	17.02	0	2	0.5	165
1070	0	1	1	59	0	0	0	0	1	25.71	14.8	1.07	3.2	106	19.611	0	2	0.3	113
1071	0	1	1	56	0	0	0	0	1	23.48	15.2	1.02	4	96	13.119	0	2	0.5	286
1072	0	0	1	65	0	0	1	0	0	24.98	11	1.12	3.6	91	16.668	0	2	0.6	129
1073	0	1	1	60	0	0	0	0	1	21.42	13.9	1.03	3.9	83	13.357	0	2	0.6	196
1074	0	1	1	54	0	0	0	0	0	20.01	13.3	1.11	4.2	100	7.545	0	2	0.9	215
1075	0	1	0	64	0	0	1	1	0	23.09	13.7	1.06	4.6	95	16.107	0	2	0.4	127
1076	0	1	0	77	0	0	0	1	0	24.8	13.7	1.03	3.7	79	15.182	0	2	0.5	207
1077	1	1	0	71	0	0	1	1	1	27.12	15.2	1.06	3.6	98	14.808	0	2	0.8	132
1078	0	1	1	69	0	0	0	0	0	25.11	13.1	1.09	3.8	75	15.111	0	2	0.7	139
1079	0	1	0	71	0	0	0	1	0	21.73	11.5	1.1	4	57	7.974	0	3	0.4	166
1080	0	1	1	48	0	0	0	0	0	25.05	14.3	1.11	4.1	110	13.675	0	2	0.5	176
1081	0	1	1	62	1	0	1	0	0	20.72	12.5	1.1	3.6	96	7.165	0	2	0.5	235
1082	0	1	0	69	0	0	1	1	1	22.32	12.6	1.14	4	92	21.942	0	2	0.6	143
1083	0	1	1	51	0	0	0	0	0	28.95	14.9	1.05	4.1	87	12.053	0	2	1.1	155
1084	0	1	0	74	0	0	0	0	1	24.88	14.7	0.98	4.3	79	14.814	0	3	0.5	249
1085	0	1	1	54	0	0	0	1	0	22.05	17.1	1.05	4.3	81	5.007	0	3	0.4	135
1086	0	1	1	60	0	0	1	0	0	22.62	14.3	1.07	4.2	103	11.932	0	2	0.3	285
1087	0	1	0	58	0	0	1	1	1	21.23	15	1.03	4	95	16.616	0	2	0.4	207
1088	0	1	0	70	0	0	0	1	1	26.57	13	1.13	3.5	73	17.541	0	2	0.4	175
1089	0	1	1	56	1	0	0	0	0	24.4	12.3	1.05	3.6	104	13.666	0	2	0.3	204
1090	0	1	1	64	0	0	0	1	1	27.81	15.8	1.04	3.9	76	17.042	0	2	0.8	230
1091	0	1	1	46	0	0	0	0	0	23.8	12.7	1.54	2.7	106	6.631	0	2	1	201
1092	1	1	1	46	0	0	1	0	0	28.64	15.6	0.96	3.9	106	6.309	0	2	1.4	173
1093	0	1	1	64	0	0	1	0	1	24.93	13.3	1.09	3.8	94	11.997	0	2	0.5	206
1094	0	1	1	36	0	0	0	0	0	28.3	14	1.27	2.9	91	10.041	0	2	2	229
1095	0	1	1	67	0	0	0	0	1	23.54	13.5	1.11	3.6	91	9.411	0	2	0.5	154
1096	0	0	1	40	0	0	0	0	0	17.1	12.4	1.09	3.3	96	8.231	0	2	0.4	167
1097	0	0	1	65	0	0	0	0	0	20.99	12.2	1.04	4.3	84	11.1	0	2	0.8	168
1098	1	1	1	63	0	0	1	1	1	32.25	9.3	1.18	3.4	50	13.254	0	2	0.3	104
1099	0	1	1	55	0	0	1	0	0	28.27	15.8	1.03	4.2	80	4.457	0	2	0.6	177
1100	0	1	1	56	0	0	1	0	0	21.99	16.2	1.01	4	100	9.274	0	2	1.1	148
1101	0	1	1	61	0	0	0	0	0	22.31	13.4	1.04	3.7	85	13.269	0	2	0.3	111
1102	0	0	0	62	0	0	1	1	1	22.9	10.5	1.11	3.6	32	6.519	0	2	0.3	127
1103	1	1	0	74	0	0	1	0	1	24.87	13.5	1.05	3.4	85	16.318	0	2	0.5	253
1104	0	1	1	64	0	0	0	0	1	22.51	14.8	1.11	3.7	86	14.451	0	2	1.3	153
1105	1	1	0	59	0	0	1	0	1	33.86	14	1.1	4	95	11.068	0	2	0.6	153
1106	0	1	1	65	0	0	0	0	1	27.18	12.1	1.17	3.8	83	12.332	0	2	1.4	187
1107	0	1	0	72	0	0	1	1	0	17.4	12.3	1.11	3.9	85	19.227	0	2	0.3	170
1108	0	1	1	47	1	0	1	0	1	23.53	14.5	1.11	4	95	15.725	0	2	2.5	139
1109	0	1	1	66	0	0	0	0	0	23.44	13.5	1.06	3.5	74	10.24	0	2	0.7	139
1110	0	1	0	71	0	0	1	1	1	25.56	14	1.11	3.5	92	31.502	0	2	0.9	163
1111	0	1	1	63	1	0	1	0	0	21.43	13.4	1.04	3.7	83	9.634	0	3	0.8	84
1112	0	1	1	57	0	0	1	0	0	29.94	13.8	1.09	3.3	100	15.587	0	3	0.9	82
1113	0	1	1	65	0	0	0	1	1	21.08	13.5	1.05	3.6	91	15.439	0	2	1	72
1114	0	1	1	56	0	0	0	0	0	27.16	14	1.24	3.8	96	16.53	0	2	0.7	79
1115	0	1	1	51	0	0	1	0	1	31.29	15	1.02	4	107	12.792	0	2	1.2	148
1116	0	1	1	53	0	0	1	0	0	23.95	12.3	1.13	3.8	93	14.124	0	2	0.4	129
1117	0	1	1	76	0	0	0	0	1	24.7	13.8	1.02	4.4	85	14.77	0	2	0.6	191
1118	0	1	1	63	0	0	1	0	1	25.43	14.3	1.09	4	100	8.879	0	2	0.9	160
1119	0	1	1	56	0	0	1	0	0	25.47	14.7	1.05	4.1	85	10.689	0	2	0.6	183
1120	0	1	1	59	0	0	1	1	0	27.02	14	1.11	3.7	100	13.723	0	2	0.7	140
1121	0	1	0	71	0	0	0	0	1	22.99	14	1	3.9	103	7.548	0	3	0.8	196
1122	0	1	1	57	0	0	0	0	1	28.73	9.7	1.27	2.7	107	15.952	0	3	1.2	684
1123	0	0	1	69	0	0	0	0	0	24.03	12.1	0.98	3.6	86	5.918	0	2	0.6	131
1124	0	1	1	44	0	0	0	0	0	26.91	15.1	1	3.9	108	7.536	0	2	0.4	196
1125	0	0	1	71	1	0	1	1	1	24.8	11.8	1.05	3.4	61	16.912	0	2	0.5	109
1126	0	1	1	53	1	0	0	0	0	21.65	12.3	1.08	3.4	71	18.362	0	2	0.2	138
1127	0	0	1	54	0	0	0	0	0	28.37	12.5	1.06	3.7	99	8.396	0	2	0.3	167
1128	0	0	1	50	0	0	0	0	0	25.45	13.9	1	3.7	80	17.621	0	2	0.2	192
1129	0	1	1	44	0	0	0	1	1	22.43	15	1.07	3.9	102	4.627	0	2	1	193
1130	0	1	0	59	0	0	0	0	1	26.31	13.3	1	3.8	99	14.226	0	2	0.7	136
1131	1	1	1	54	0	0	0	0	0	24.55	13	1	4	97	4.83	0	2	0.5	162
1132	0	1	1	49	0	0	1	0	0	23.99	15.2	1.11	4	89	11.18	0	2	0.5	170
1133	0	1	1	52	0	0	0	0	0	29.27	14.7	1.01	3.9	99	11.724	0	2	0.3	202
1134	0	1	1	70	0	0	0	1	1	29.41	12	1.03	4	91	8.257	0	2	0.6	211
1135	0	1	1	51	0	0	0	0	0	25.07	14.5	1.05	3.7	89	12.882	0	2	0.3	177
1136	0	1	1	75	0	0	0	0	1	27.16	14.3	1.08	3.5	56	23.817	0	2	1.4	146
1137	0	1	1	62	0	0	0	0	1	29.57	16.6	1.14	3.9	95	20.079	0	2	0.9	200
1138	0	1	1	32	0	0	1	0	0	32.31	15.2	1.2	3.3	102	12.363	0	2	1	165
1139	0	1	1	36	0	0	0	0	0	30.18	16.2	1.14	3.5	114	11.712	0	2	0.7	203
1140	0	1	1	74	0	0	0	0	1	22.15	12.6	1.06	3.2	86	13.418	0	3	0.4	195
1141	0	1	1	65	0	0	0	1	1	22.42	13.9	0.98	4	73	9.449	0	2	0.6	236
1142	0	1	0	74	0	0	0	1	1	31.9	13.6	1	3.9	85	14.528	0	2	0.2	286
1143	0	1	1	53	0	0	0	1	0	22.04	15.6	1.15	4	101	11.955	0	2	2.1	151
1144	0	1	1	64	0	0	0	0	1	21.74	15.9	1.06	4.2	95	19.517	0	2	0.5	167
1145	0	1	1	49	0	0	1	0	1	28.9	13.7	1.03	4.1	103	9.408	0	2	0.8	217
1146	0	1	1	45	0	0	0	1	0	23.71	15.7	1.07	4	110	12.713	0	2	0.5	80
1147	0	0	1	65	0	0	1	0	1	24.64	13.4	1.06	3.7	99	13.865	0	2	0.5	189
1148	0	0	0	46	0	0	0	0	0	19.51	7.9	1.32	2.3	114	9.841	0	2	0.4	405
1149	0	1	1	52	0	0	0	0	0	25.05	14.3	1.113	3.8	99	12.071	0	2	0.7	140
1150	0	1	0	68	0	0	0	1	1	25.13	13.2	1.04	4	60	6.236	0	3	0.3	198
1151	0	1	0	68	1	0	0	0	1	27.49	10.8	1.02	3.6	73	14.362	0	3	0.3	168
1152	0	1	1	62	0	0	0	0	0	26.21	15.1	1.1	4.1	92	5.965	0	2	0.6	134
1153	0	0	1	73	0	0	0	0	1	21.41	11.4	0.96	3.4	85	6.823	0	3	0.4	178
1154	0	1	1	79	0	0	0	0	0	25.41	14.1	1.06	3.5	81	21.086	0	2	0.4	303
1155	0	1	1	43	0	0	0	0	0	24.3	15.3	1.09	4.5	105	15.036	0	2	0.7	119
1156	0	1	1	76	0	0	0	0	0	20.79	13.7	1.04	3.6	93	9.723	0	2	0.3	197
1157	0	1	1	43	0	0	0	0	0	24.98	13.8	1.11	3.4	112	26.437	0	2	0.6	202
1158	0	1	0	67	0	0	1	1	1	21.21	10.4	1.16	3	81	19.967	0	2	0.4	223
1159	0	1	1	67	0	0	1	0	0	24.87	15	1.04	4	95	11.521	0	2	0.4	131
1160	0	1	1	70	0	0	1	0	0	25.58	12.8	1.05	3.8	87	13.026	0	2	1	185
1161	0	1	1	50	0	0	0	0	0	27.48	14.8	1.02	3.8	104	19.335	0	2	0.7	190
1162	1	1	1	43	0	0	1	1	0	30.69	16.1	1.12	3.9	112	13.59	0	2	0.6	110
1163	0	1	1	65	0	0	0	0	1	19.95	10.8	1	3.6	57	8.886	0	2	0.3	162
1164	0	0	0	53	0	0	0	0	0	35.55	13.1	1	3.6	107	15.322	0	2	0.7	290
1165	0	0	1	71	1	0	1	1	1	33.04	12.9	1.06	3.3	89	16.28	0	3	0.3	224
1166	0	1	0	64	1	0	0	0	0	19.32	13.5	1.09	3.5	99	13.494	0	2	0.5	209
1167	0	1	1	37	0	0	0	0	0	28.79	15.5	0.99	4.5	109	10.286	0	2	0.5	206
1168	0	1	0	75	0	0	0	0	0	25	13.6	1.1	3.7	73	25.082	0	2	0.7	180
1169	0	1	0	67	0	0	0	0	1	20.65	11.6	1.11	3.5	89	8.997	0	2	0.4	209
1170	0	1	1	54	0	0	0	1	1	28.08	15.3	0.97	4	102	9.927	0	2	0.3	126
1171	0	1	0	79	1	0	0	0	0	23.49	10.1	1.221	3.4	82	13.411	0	3	0.5	293
1172	0	1	1	78	0	0	0	0	1	26.98	12.3	1.17	3.2	68	17.551	0	2	1	129
1173	0	1	1	66	0	0	0	0	1	23.47	13.4	1	4	95	16.379	0	2	0.5	322
1174	0	1	1	51	0	0	1	1	1	26.36	16.3	0.97	4	102	9.62	0	2	0.6	205
1175	0	1	0	75	0	0	1	0	0	21.88	13	1.14	3.9	91	31.689	0	2	1	182
1176	0	1	1	44	0	0	1	0	0	24.24	14.5	1.08	3.7	105	11.976	0	2	0.4	138
1177	0	1	1	57	1	0	1	1	0	23.66	12.7	1.14	3.6	55	19.19	0	2	0.6	122
1178	0	1	0	50	0	0	1	0	0	29.8	16.8	1.07	4.2	98	19.406	0	2	1.4	75
1179	0	1	1	63	0	0	0	1	1	22.51	13.2	1.14	3.3	100	10.548	0	3	0.5	197
1180	0	0	1	50	0	0	0	0	0	21.9	12.1	1.07	3.9	112	10.536	0	2	0.4	247
1181	0	1	1	71	0	0	0	0	1	25.75	12.5	1	3.6	73	9.962	0	2	0.3	219
1182	0	0	1	52	0	0	1	1	1	29.51	14	1.11	4	103	11.849	0	2	0.6	175
1183	0	1	1	41	0	0	1	1	1	27.3	13.8	1.05	3.2	90	12.998	0	2	0.2	60
1184	0	0	1	54	0	0	1	0	0	25.07	12.8	1.09	4	102	9.891	0	2	0.3	137
1185	0	1	0	65	0	0	0	0	0	24.13	13.7	1.14	3.2	84	13.643	0	2	0.9	68
1186	0	1	0	59	0	0	1	1	1	27.52	15.1	1.12	3.9	95	10.162	0	2	0.5	120
1187	0	1	1	64	0	0	0	0	0	27.21	14.3	1.12	3.8	91	9.565	0	2	0.3	382
1188	0	1	0	62	0	0	0	1	0	26.27	16.9	1.03	4.2	95	14.416	0	2	0.5	244
1189	0	0	1	42	0	0	1	0	0	22.87	12.4	1.19	3.7	110	10.894	0	2	0.8	118
1190	0	0	0	53	0	0	0	0	0	21.8	13.3	1.03	4.2	109	8.059	0	1	0.8	150
1191	0	0	1	43	0	0	0	0	0	20.97	11.6	1.05	3.6	112	6.983	0	2	0.3	224
1192	0	1	1	68	0	0	1	0	1	21.15	13.6	1.1	3.6	93	23.444	0	2	0.5	88
1193	0	1	1	72	0	0	1	0	1	25.43	14.9	1.25	4.3	75	14.705	0	2	0.6	139
1194	0	0	0	65	0	0	1	0	0	22.46	12.5	1.16	3.5	99	NA	0	2	0.6	77
1195	0	1	1	40	1	0	1	0	0	24.27	15.4	1.07	4.4	107	17.05	0	2	1.3	180
1196	0	1	0	55	1	0	1	1	1	22.43	13.3	1.11	4.4	110	NA	0	3	0.3	159
1197	0	1	1	65	0	0	1	0	0	23.09	10.9	1.22	3.5	96	22.031	0	2	0.7	271
1198	0	1	1	51	0	0	1	0	0	24.78	15.1	1.1	3.9	112	14.674	0	2	0.5	132
1199	0	1	1	56	0	0	1	0	0	22.37	13.9	1.09	3.6	100	26.902	0	2	0.2	115
1200	0	0	1	81	0	0	0	0	1	18.21	8	1.13	3	93	15.043	0	2	0.3	439
1201	0	1	1	70	0	0	0	0	0	26.37	13.8	1.07	3.9	85	18.44	0	2	1	106
1202	0	0	1	54	0	0	1	0	0	26.72	13.6	0.95	4	99	10.338	0	2	0.5	218
1203	0	1	1	36	0	0	1	0	0	18.99	15	1.03	4	120	NA	0	2	0.5	186
1204	0	0	1	71	0	0	1	0	1	21.27	11.3	1.11	3.5	92	18.762	0	2	0.4	81
1205	0	1	1	44	0	0	1	0	0	23.32	15.5	0.96	3.8	106	13.085	0	2	0.8	125
1206	0	1	1	62	0	0	0	0	0	23.38	15.7	1.02	4.5	97	16.969	0	2	0.9	245
1207	0	0	1	63	0	0	1	0	0	18.34	12	1.05	3.9	74	21.062	0	2	1	95
1208	0	1	0	75	0	0	0	0	1	22.35	13	0.97	3.7	44	13.508	0	2	0.4	163
1209	0	1	1	35	0	0	1	0	0	26.66	15.1	1.07	4.2	111	12.295	0	2	0.5	232
1210	0	1	1	56	0	0	1	0	0	23.53	13.4	1.18	3.3	103	3.738	0	2	0.1	183
1211	0	1	0	82	0	0	0	0	0	29.96	15.2	1.13	4.3	55	15.725	0	1	1	165
1212	0	1	1	57	0	0	1	0	0	24.16	14.1	1.01	3.9	88	11.572	0	2	0.7	196
1213	0	1	0	65	1	0	0	0	0	25.82	13.2	1.1	3.7	88	10.978	0	2	0.4	100
1214	0	1	0	68	0	0	1	1	1	22.37	13.9	1.14	3.2	85	8.382	0	2	0.7	132
1215	0	1	1	67	0	0	1	0	0	18.91	12.4	1.19	3.1	105	41.419	0	2	1	100
1216	0	1	0	66	0	0	0	1	0	25.53	13.9	1.04	3.4	91	NA	0	2	0.8	167
1217	0	1	1	59	0	0	1	0	0	23.21	14.8	1.01	3.5	87	16.934	0	2	1.1	173
1218	0	1	0	78	0	0	0	0	0	20.98	14.7	1.08	4.1	84	18.031	0	2	1.1	162
1219	0	1	0	66	0	0	0	1	1	28.7	12	0.94	3.6	57	15.91	0	2	0.3	214
1220	0	0	1	55	0	0	1	0	0	22.63	14.4	1.06	3.9	96	14.173	0	2	1.1	192
1221	0	1	1	69	1	0	1	0	1	21.5	10.4	1.13	3.4	91	13.163	0	2	0.5	160
1222	0	0	1	43	1	0	0	0	0	20.25	11.9	1.12	3.5	113	9.224	0	2	0.6	151
1223	0	1	1	72	0	0	0	0	0	20.25	13.6	1.13	3.2	92	15.229	0	2	0.5	155
1224	0	1	1	44	1	0	0	0	0	25.35	10	1.24	3.1	110	8.661	0	2	1.2	621
1225	0	0	0	56	0	0	0	0	0	16.87	11.4	0.96	3.8	109	8.059	0	1	0.2	193
1226	0	1	1	70	0	0	0	0	1	23.94	13.5	1.08	3.5	86	15.973	0	2	2.3	156
1227	0	1	1	51	0	0	1	0	0	20.85	15.1	1.03	4.2	105	10.842	0	2	0.8	211
1228	0	0	1	43	0	0	0	0	0	22.38	11.5	1.06	4	110	3.165	0	2	0.5	184
1229	0	1	1	57	0	0	0	0	1	29.06	14.9	1.05	4.1	86	17.045	0	2	0.5	141
1230	1	0	1	62	0	0	0	0	0	20.17	13.6	1.15	3.4	97	11.498	0	3	0.7	153
1231	1	0	0	79	0	0	1	1	1	28.07	12.2	1.25	3.4	65	16.695	0	2	0.6	110
1232	0	1	0	72	0	0	0	0	1	27.07	12	1.14	3	91	27.74	0	2	1.3	308
1233	0	1	0	65	0	0	1	1	1	29.11	13.3	1.17	3.4	96	23.029	0	2	0.7	121
1234	0	0	1	59	0	0	1	0	0	21.95	13.1	1.06	3.6	98	8.38	0	2	0.5	192
1235	0	1	1	58	0	0	1	1	1	29.96	15.2	1.08	3.3	98	19.762	0	2	0.6	111
1236	0	1	0	62	0	0	0	1	1	25.43	13.4	1.1	4.2	104	11.958	0	2	0.4	182
1237	0	1	1	57	0	0	1	0	0	30.13	13.5	1.11	3.4	81	14.686	0	2	0.9	295
1238	0	1	1	70	0	0	0	0	1	20.32	13.7	0.9	3.8	89	16.592	0	2	0.5	208
1239	0	1	1	55	0	0	1	0	1	26.98	15.3	1.17	4	81	NA	0	2	0.9	139
1240	0	0	1	44	1	0	1	0	1	32.05	12.8	1.21	3.3	107	18.091	0	2	0.6	97
1241	0	1	1	50	0	0	1	0	0	21.33	15.4	1.18	3.8	95	12.195	0	2	0.3	156
1242	0	1	1	43	0	0	1	0	0	19.96	14.5	1.08	4.1	92	12.978	0	2	0.4	152
1243	0	1	1	50	0	0	1	0	0	27.47	16.9	1.12	4.2	88	17.568	0	2	1.1	207
1244	0	1	1	61	1	0	1	0	0	24.1	13.1	1.32	3.1	101	35.288	0	2	0.7	123
1245	0	0	0	44	1	0	0	0	0	24.34	11.6	1.08	3.6	118	19.634	0	2	0.9	148
1246	0	1	1	49	0	0	0	0	0	25	14.8	1.12	4.1	92	16.55	0	2	0.5	189
1247	0	0	1	41	0	0	0	0	0	22.17	12.5	1.04	3.6	108	9.436	0	2	0.5	201
1248	0	1	1	59	1	0	1	0	0	16.97	13.1	1.19	2.8	114	14.115	0	2	0.8	268
1249	0	1	1	54	0	0	0	1	0	27.45	16.1	1.05	4.6	88	10.876	0	2	0.6	212
1250	0	1	0	73	0	0	0	0	0	20.75	13.7	1.05	3.7	102	13.632	0	2	0.4	166
1251	0	0	1	55	0	0	1	0	0	23.16	12.5	1	3.5	87	10.226	0	2	0.3	156
1252	0	1	1	60	0	0	1	0	0	32.23	16.7	1.03	3.6	95	14.029	0	2	0.4	141
1253	0	1	1	52	0	0	0	0	0	24.37	13.4	0.99	3.5	95	11.686	0	2	0.5	226
1254	0	1	1	47	0	0	1	0	0	24.42	9.4	1.29	3.3	103	23.877	0	2	0.7	220
1255	0	1	1	58	0	0	0	0	0	18.95	13.2	1.14	3.9	99	10.881	0	2	0.5	142
1256	0	1	1	58	0	0	1	0	0	25.36	15.1	1.2	3.6	101	24.199	0	2	0.7	66
1257	0	1	1	41	0	0	0	0	0	25.64	15	1.08	4.4	114	11.082	0	2	0.4	162
1258	0	1	1	54	0	0	1	0	1	27.27	14.3	1.03	4.4	90	11.69	0	2	0.3	148
1259	0	1	1	79	0	0	1	0	0	23.02	13.7	1.17	3.5	74	23.516	0	2	1.6	129
1260	0	1	0	45	0	0	1	0	1	32.05	15.2	1.03	3.9	86	11.401	0	4	0.4	280
1261	0	0	1	36	0	0	0	0	0	20.28	13.4	1.03	3.6	113	8.995	0	2	0.3	227
1262	0	1	1	73	0	0	0	0	0	22.95	13.6	1.1	3.9	91	20.033	0	2	0.4	227
1263	0	1	1	41	0	0	1	0	0	26.12	16.1	1.05	4	91	9.758	0	2	0.5	165
1264	0	1	1	55	0	0	0	0	0	21.72	13.5	1.1	3.6	100	15.011	0	2	0.5	228
1265	0	1	1	53	0	0	0	0	1	21.82	10.4	1.28	2.8	110	32.568	0	2	0.5	188
1266	0	1	1	55	0	0	1	1	1	30.22	14.9	0.92	4	40	7.656	0	2	0.5	223
1267	0	0	1	48	0	0	1	0	0	20.02	12.7	1.07	4.1	112	7.636	0	2	0.6	98
1268	0	1	1	68	0	0	0	1	1	23.92	12	1.09	4	87	0.207	0	3	0.5	270
1269	0	1	1	54	0	0	1	0	0	22.64	14.9	0.99	4.4	105	NA	0	2	0.5	112
1270	0	1	1	48	0	0	1	0	0	27.89	15.5	1.1	3.2	107	19.599	0	2	1.2	124
1271	0	1	1	32	1	0	0	0	0	19.63	12.1	1.18	3.6	120	11.984	0	2	0.5	99
1272	0	1	1	67	0	0	1	1	1	27.53	13.4	1.11	3.8	88	14.438	0	2	1.1	211
1273	0	0	1	65	0	0	0	0	0	25.23	14.6	1.04	3.2	66	5.902	0	2	0.6	161
1274	0	0	1	57	0	0	1	0	0	22.2	12.7	1.09	4.2	96	6.428	0	2	0.4	97
1275	1	1	1	53	1	0	1	1	1	27.43	15.9	1.04	4.2	71	16.346	0	2	0.9	78
1276	0	1	1	48	0	0	0	0	0	21.72	13.2	1.01	3.7	82	38.865	0	2	1.1	137
1277	0	0	1	42	0	0	0	0	0	21.83	13.7	1.03	3.9	123	9.946	0	2	0.8	194
1278	0	1	0	65	0	0	1	1	1	21.83	14.6	1.04	3.5	93	5.292	0	2	0.5	281
1279	0	0	1	59	0	0	1	0	0	27.86	12.7	1.11	3.4	100	10.744	0	2	0.4	205
1280	0	1	1	70	0	0	0	0	1	24.96	14.2	1.13	3.8	97	14.16	0	2	0.7	129
1281	0	1	1	41	0	0	0	0	0	22.3	15.2	1.11	4.1	106	7.931	0	2	0.3	122
1282	0	1	1	52	0	0	1	0	0	25.88	15.5	1	4	100	11.502	0	2	0.6	127
1283	0	0	0	61	0	0	1	0	0	22.02	13.1	1.04	3.9	101	13.546	0	2	0.7	108
1284	0	1	1	63	0	0	1	1	0	23.81	15.9	0.99	3.5	76	12.618	0	2	0.8	148
1285	0	1	0	67	0	0	0	0	1	23.86	12.9	1.08	3.6	103	7.992	0	3	0.4	182
1286	0	1	1	63	0	0	1	1	0	23.89	17.3	1	4.2	92	24.448	0	2	1.7	178
1287	0	0	1	62	0	0	0	0	0	26.64	12.7	1.1	3.5	94	19.451	0	2	0.5	105
1288	0	0	1	51	0	0	0	0	0	27.3	14.1	1.15	3.6	55	7.712	0	2	0.5	207
1289	1	1	1	71	0	0	1	0	0	21.15	12.7	1.22	2.8	108	55.922	0	2	2.4	115
1290	0	0	1	59	0	0	1	0	1	26.36	12.6	0.97	3.1	96	13.733	0	2	0.2	221
1291	0	0	1	53	0	0	1	1	0	24.34	13.4	1.06	3.9	87	5.373	0	2	0.7	138
1292	0	1	0	70	0	0	0	0	0	32.7	15.9	1.03	3.9	91	16.195	0	2	1.3	242
1293	0	1	0	61	1	0	0	0	0	21.56	11.8	1.1	3.7	81	22.38	0	2	0.7	189
1294	0	1	1	60	0	0	1	0	0	28.29	13.5	1.08	3.4	81	9.803	0	3	0.4	60
1295	0	1	1	67	0	0	1	0	0	27.8	15.1	1.08	4	88	11.08	0	2	0.8	156
1296	0	1	1	46	0	0	0	0	1	27.3	16.6	1.1	3.7	111	10.01	0	2	0.3	132
1297	1	1	1	58	0	0	1	1	1	18.05	12.2	1.2	3.5	115	26.981	0	2	1	118
1298	0	1	0	67	0	0	0	0	0	20.98	14.5	1.06	4	84	16.253	0	2	0.7	251
1299	0	1	0	49	0	0	1	0	1	26	14.9	1.19	3.2	111	21.013	0	2	1.3	93
1300	0	0	1	57	0	0	1	0	0	22.25	12.9	1.1	4.2	87	9.419	0	2	0.5	122
1301	0	1	0	63	0	0	1	1	1	29.8	15.2	1.1	3.6	97	37.037	0	2	1	145
1302	0	0	1	69	0	0	0	0	1	22.53	11.8	1.07	3	67	15.715	0	2	0.3	128
1303	0	1	1	53	0	0	1	0	0	26.98	14	0.99	3.8	103	9.932	0	2	1.1	225
1304	0	1	1	69	0	0	0	0	0	28.59	14.3	1.06	3.3	88	38.668	0	2	1.2	141
1305	0	0	1	40	0	0	1	0	0	26.4	13.2	1.13	2.3	117	14.168	0	2	0.5	118
1306	0	1	1	39	0	0	0	0	0	25.73	14.6	1.08	3.9	107	16.675	0	2	0.7	148
1307	1	1	0	57	0	0	1	0	0	22.79	12.8	2.37	3.7	107	NA	0	3	1.2	79
1308	0	1	1	69	0	0	0	1	0	22.38	13.4	0.97	3.6	67	9.918	0	2	0.5	196
1309	0	1	1	62	0	0	0	0	0	27.52	15.7	1.12	3.7	91	15.338	0	2	0.6	158
1310	0	1	1	61	0	0	1	0	0	24.35	14.6	1.08	4	91	16.392	0	2	0.8	157
1311	0	0	1	69	0	0	1	0	0	24.26	13.5	1.15	3.9	93	17.197	0	2	0.4	116
1312	1	0	1	64	0	0	1	0	1	22.72	13.3	1.12	3.9	89	14.923	0	2	0.5	71
1313	0	1	1	58	0	0	1	0	1	24.42	13.8	1.12	3.6	96	17.783	0	2	1	354
1314	0	0	1	70	0	0	1	1	1	31.69	11.5	1.11	3.3	61	30.708	0	2	1	141
1315	0	1	1	58	0	0	1	0	0	26.28	16.1	1.03	4	98	74.384	0	2	0.5	190
1316	0	1	0	55	0	0	1	0	0	28.16	15.6	1.03	3.9	100	13.446	0	3	0.4	107
1317	0	1	1	41	0	0	0	0	0	17.35	13.8	1.06	3.8	111	11.098	0	2	0.6	119
1318	0	0	1	47	0	0	1	0	0	26.72	14.4	1.1	3.6	98	10.932	0	2	1	202
1319	0	1	1	62	0	0	1	0	0	24.53	13.1	1.21	3.5	78	22.37	0	2	0.4	107
1320	0	1	1	48	0	0	0	0	0	22.16	15.3	1.03	4.5	102	9.655	0	2	1.2	194
1321	0	1	1	68	0	0	0	0	0	22.45	13.6	1.19	3.7	93	14.228	0	2	0.5	149
1322	0	1	1	41	0	0	1	0	0	26.82	16.1	1.17	3.7	108	12.988	0	2	0.5	92
1323	0	1	0	64	0	0	1	0	0	24.59	14.1	1.07	3.7	93	13.796	0	3	0.5	143
1324	0	1	1	45	0	0	0	0	0	21.38	15.8	1.26	4	103	18.45	0	2	0.9	217
1325	0	0	0	70	0	0	0	1	1	22.58	12.3	1.05	4.2	89	12.127	0	2	0.4	147
1326	0	1	0	68	0	0	1	0	0	24.43	11.5	1.16	3.4	95	26.616	0	3	0.5	100
1327	0	1	0	63	0	0	1	0	0	19.97	15.4	1.01	4	98	12.293	0	2	0.5	166
1328	0	0	0	78	0	0	0	0	0	22.78	14	0.9	3.7	90	12.065	0	2	0.4	218
1329	0	1	0	63	1	0	1	0	0	24.52	12.9	1.04	3.9	79	15.766	0	2	0.6	83
1330	0	1	1	55	0	0	0	0	0	26.4	14.8	1.04	4	100	12.132	0	2	0.6	200
1331	0	1	1	57	0	0	0	0	1	26.68	13.5	1.11	3.7	70	10.654	0	2	0.6	131
1332	0	1	1	44	0	0	1	0	0	24.08	14.4	1.04	3.9	104	18.584	0	2	0.2	344
1333	0	0	1	59	0	0	1	1	0	26.55	12.9	1.07	3.8	99	20.547	0	2	0.3	94
1334	0	1	0	73	0	0	1	1	1	21.02	12.5	1.16	3.8	87	18.693	0	2	0.7	88
1335	0	1	1	58	0	0	0	0	0	26.13	14.1	1.08	4.3	101	7.766	0	2	0.9	129
1336	0	1	1	67	0	0	0	0	0	19.95	11.9	1.15	3.5	94	14.265	0	2	0.7	218
1337	0	1	1	60	0	0	0	0	0	23.52	13.8	1.07	3.7	98	13.159	0	2	0.3	265
1338	0	0	1	68	0	0	1	1	1	22.42	10.8	1.19	3.1	93	30.508	0	2	0.5	57
1339	0	0	1	59	1	0	1	0	1	28.54	12.3	1.18	3.2	103	18.881	0	2	0.7	111
1340	0	1	1	52	0	0	0	0	1	25.24	15.3	0.98	3.6	104	9.924	0	2	0.5	150
1341	0	1	1	61	0	0	1	0	0	25.15	15.3	1.02	3.6	95	12.083	0	2	0.8	143
1342	0	1	1	37	0	0	0	0	0	23.41	14.6	1	4.2	113	12.989	0	2	1.3	188
1343	0	1	1	61	0	0	1	0	0	26.09	12.8	1.16	3.6	104	23.197	0	2	0.8	73
1344	0	0	1	75	0	0	1	0	1	26.23	14.6	1.1	3.5	87	21.781	0	2	0.8	120
1345	0	0	1	59	0	0	0	0	0	24.78	12.8	1.19	4.2	96	16.721	0	2	0.7	67
1346	0	1	1	58	1	1	0	0	1	26.96	12.3	1.05	3.6	93	14.949	0	2	0.9	120
1347	0	1	1	50	0	0	0	0	0	23.54	15.3	0.97	4.2	95	10.521	0	2	0.6	163
1348	0	1	1	53	0	0	1	1	0	25.32	15	1.17	3.4	100	10.098	0	2	0.7	88
1349	0	1	1	49	1	0	0	1	0	25.59	12.5	1.17	3.2	71	7.992	0	2	0.9	75
1350	1	1	0	67	0	0	0	1	1	36.22	10.2	1.08	3.1	28	22.16	0	3	0.4	403
1351	0	1	1	38	0	0	1	0	0	22.48	15.2	1.2	4	111	10.417	0	2	0.8	184
1352	0	0	1	49	0	0	0	0	0	20.03	13	1.1	3.9	104	8.122	0	2	3.9	109
1353	0	1	1	69	0	0	1	1	1	27.37	13.7	1.2	3.9	89	9.667	0	2	0.9	106
1354	0	1	1	37	0	0	0	0	0	19.1	16	1.2	3.6	107	17.961	0	2	0.5	141
1355	0	0	1	51	0	0	1	0	0	25.21	11.3	1.17	3.2	96	39.15	0	2	0.4	105
1356	0	0	1	66	0	0	0	0	1	23.59	13.9	1.12	3.8	61	24.043	0	2	0.9	174
1357	0	1	0	73	0	0	0	0	0	24.66	14.2	1	3.9	72	3.663	0	2	0.4	212
1358	0	0	1	70	0	0	0	0	1	23.48	10.5	1.36	3.1	103	23.753	0	2	2	85
1359	0	1	1	78	0	0	0	0	0	24.61	12	1.08	3.9	80	14.336	0	3	0.4	88
1360	0	1	1	64	0	0	0	0	0	26.4	14.9	1	3.6	100	9.346	0	2	0.5	155
1361	0	1	1	35	0	0	1	0	0	23.64	15.1	1.05	3.8	105	6.362	0	3	0.6	181
1362	0	1	0	66	0	0	1	0	1	24.89	11.9	1.32	2.9	94	45.079	0	3	0.8	59
1363	0	0	0	67	0	0	1	0	0	22.62	12.5	1.07	3.2	59	53.561	0	2	1.1	61
1364	0	1	1	58	0	0	1	0	0	25.18	14.2	1.08	4	96	12.075	0	3	0.7	54
1365	0	1	1	58	0	0	0	0	0	26.81	14.9	0.97	3.7	95	17.056	0	2	0.7	117
1366	0	1	0	53	0	0	1	1	0	29.47	10.8	1.38	3.2	71	9.103	0	2	0.9	123
1367	0	1	1	49	1	0	0	0	0	22.91	13.8	1.07	4.1	107	11.225	0	2	0.5	166
1368	0	1	1	65	1	0	0	0	1	25.68	14.7	1.08	3.9	83	11.753	0	2	0.7	197
1369	0	0	1	68	0	0	1	0	0	23.23	12.3	1.12	3.5	89	8.847	0	2	0.5	101
1370	0	0	1	65	0	0	0	0	1	28.82	13.4	1.09	3.5	98	17.966	0	3	0.4	234
1371	0	1	1	66	0	0	0	1	0	21.25	14.2	1.09	3.6	73	13.113	0	3	0.9	222
1372	0	0	1	55	0	0	1	0	0	23.39	13.8	1.13	4.2	107	11.468	0	2	0.4	110
1373	0	1	1	45	0	0	0	0	0	25.16	16.3	1.07	4.1	92	15.217	0	3	0.9	192
1374	0	0	1	65	0	0	1	1	1	24.1	13	1.06	3.6	95	11.632	0	2	0.6	24
1375	0	1	1	60	0	0	0	0	0	25.46	15.4	1.11	4.1	88	15.703	0	1	0.8	164
1376	0	1	1	59	0	0	0	0	1	27.09	14.4	1.1	3.7	74	12.77	0	2	0.6	122
1377	0	1	0	75	0	0	1	0	1	25.86	13.9	1.14	4	85	18.577	0	2	0.7	192
1378	0	1	1	65	0	0	0	1	0	28.86	14	0.96	3.6	25	4.879	0	2	0.2	264
1379	0	1	1	44	0	0	1	0	0	26.68	15.9	1.1	3.7	104	12.305	0	2	0.6	158
1380	0	1	1	61	0	1	1	0	1	22.72	14.3	1.08	3.9	87	8.573	0	2	0.8	111
1381	0	1	1	62	0	0	1	1	0	27.67	13.6	1.02	3.4	95	25.154	0	2	0.7	117
1382	0	0	1	56	0	0	0	0	0	24.68	13.8	1	4.4	102	10.117	0	2	0.4	94
1383	0	1	1	66	0	0	1	0	0	24.01	13.8	1.12	3.6	74	11.581	0	2	0.5	131
1384	0	1	1	54	0	0	1	0	0	23.76	12.4	1.1	3.2	87	8.534	0	2	0.4	73
1385	0	1	1	41	0	0	0	0	0	25.95	14.3	1.04	4.3	89	9.546	0	2	1.1	150
1386	0	1	1	53	0	0	0	0	0	25.58	13.7	0.94	3.9	99	14.803	0	3	0.3	203
1387	0	1	1	54	1	1	1	1	0	25.13	15.3	1.13	3.5	99	14.145	0	2	1	219
1388	0	1	0	66	0	0	1	1	1	25.19	14.2	1.13	4.1	68	14.854	0	2	0.8	175
1389	0	1	1	54	0	0	0	0	1	23.97	14.4	1.04	3.6	99	13.18	0	2	0.4	265
1390	0	0	1	52	0	0	0	0	1	20.35	12.5	1.21	3.6	98	12.155	0	2	0.4	187
1391	1	1	1	55	0	0	0	0	0	20.5	10.1	1.26	2.6	116	9.299	0	2	0.5	256
1392	0	1	1	60	0	0	1	0	0	23.81	15.9	1.19	3.9	101	29.016	0	2	0.8	166
1393	0	1	1	53	0	0	1	0	0	23.11	13.3	1.11	4.5	89	13.673	0	2	1.1	44
1394	1	1	0	55	1	0	1	0	0	26.75	11.6	1.37	3.2	108	74.767	0	2	1.2	94
1395	0	1	1	61	0	0	1	0	1	25.87	17.4	1.06	3.7	61	15.221	0	2	1	103
1396	0	1	1	57	0	0	1	0	1	25.46	15.6	1.03	4.2	81	9.849	0	2	0.7	151
1397	0	0	1	61	0	0	0	0	1	29.44	11.7	0.96	3.7	33	8.653	0	2	0.3	337
1398	0	0	0	65	0	0	0	0	1	30.5	11.6	1.05	3.5	92	12.655	0	2	0.3	190
1399	0	1	0	56	0	0	1	1	1	25.63	12.8	1.1	3.3	105	29.296	0	2	0.7	107
1400	0	1	1	73	0	0	0	1	1	23.94	13.6	0.97	4	86	NA	0	2	0.5	247
1401	0	1	1	52	0	0	1	0	0	18.71	13.8	1.1	3.4	101	17.44	0	1	0.8	124
1402	0	1	1	45	0	0	1	0	0	26.8	16.5	1.01	3.9	73	14.739	0	2	1	147
1403	0	1	1	43	1	0	0	0	0	25.7	16	1.03	3.6	108	12.859	0	2	0.6	199
1404	0	1	1	69	0	0	1	0	0	21.5	15.3	1.16	3.8	91	12.157	0	2	0.5	121
1405	0	1	1	54	0	0	1	0	0	22.65	13.5	1.1	3.5	89	13.401	0	2	0.5	90
1406	0	1	0	76	0	0	0	0	0	23.34	11.3	1	3.4	89	15.591	0	2	0.3	219
1407	0	0	1	60	0	0	0	1	0	19.28	13.2	1.03	4	101	10.16	0	2	0.2	153
1408	0	1	1	47	0	0	0	0	0	23.69	16.6	1.07	4.2	109	14.99	0	3	0.5	279
1409	0	1	1	63	0	0	1	1	0	23.96	15.6	1.15	3.7	92	15.546	0	2	0.3	148
1410	0	1	1	66	0	0	0	1	0	25.94	14.9	1.07	3.9	91	10.737	0	2	0.4	401
1411	0	1	0	56	0	0	0	1	0	26.69	16	0.97	4.5	81	13.783	0	2	0.2	280
1412	0	1	1	53	0	0	1	0	0	25.47	15.4	1.11	3.8	103	17.741	0	2	0.3	192
1413	0	1	1	60	0	0	0	1	1	23.81	13.6	1.06	4.4	91	18.225	0	2	1.9	151
1414	0	0	1	56	0	0	0	0	1	18.05	13.6	1.13	4.2	105	16.528	0	2	0.8	192
1415	0	1	1	66	0	0	1	1	0	26.45	13.8	1.07	3.3	89	11.884	0	2	0.7	114
1416	0	1	1	54	0	0	0	0	0	27.69	15.1	1.06	3.9	97	15.249	0	2	0.8	163
1417	0	1	1	57	1	0	0	0	0	23.79	15.7	1.07	4.2	98	NA	0	2	1	159
1418	0	1	0	79	0	0	0	1	1	25.58	13.8	1.05	4.5	82	70.122	0	3	1.2	217
1419	0	1	1	62	0	0	1	0	0	26.72	13.6	1.17	3.8	101	16.177	0	3	0.4	72
1420	1	1	1	49	0	0	0	0	0	23.06	15.9	0.96	3.9	103	16.73	0	2	0.3	181
1421	0	1	1	70	0	0	1	0	1	22.17	12.8	1.11	3.7	29	8.901	0	2	0.6	215
1422	0	1	1	52	0	0	0	0	0	25.44	15.8	1.16	4.1	95	11.248	0	3	1.5	178
1423	0	1	1	46	0	0	1	0	0	29.07	15.7	1.04	4	107	19.392	0	2	0.5	148
1424	0	1	1	46	0	0	0	0	0	26.08	14.6	1.12	3.8	87	19.463	0	2	0.8	97
1425	0	1	1	61	1	0	0	0	1	26.79	13.6	1.07	3.8	73	14.139	0	2	0.2	147
1426	0	1	0	68	0	0	0	0	1	27	13.6	1.13	4.2	86	10.968	0	2	0.5	172
1427	0	1	1	66	0	0	0	0	0	19.15	14.2	1.05	3.9	97	5.728	0	1	0.3	160
1428	0	1	1	54	0	0	0	0	0	26.23	14.9	1.13	3.6	96	9.124	0	2	0.6	235
1429	0	1	0	74	0	0	0	1	1	21.36	11.1	0.95	4.3	73	21.328	0	3	0.4	327
1430	0	1	1	64	0	0	1	1	1	23.78	13.3	1.23	3.2	101	16.346	0	2	1.1	172
1431	0	1	1	68	0	0	0	0	1	26.95	14.3	1.04	4	65	15.364	0	2	0.5	217
1432	0	1	1	63	0	0	1	1	1	25.69	14.9	1.07	4.1	91	9.617	0	2	1.2	146
1433	0	1	1	57	0	0	0	1	1	24.61	11.6	1.11	3.6	7	15.591	0	3	0.4	120
1434	0	0	1	55	0	0	0	0	0	16.46	13.8	1.03	3.9	90	11.006	0	2	0.9	95
1435	0	1	1	62	0	0	1	0	0	27.11	13.1	1	3.5	94	11.072	0	2	0.6	87
1436	0	1	1	60	0	0	0	0	1	21.94	14.3	1.07	4.6	98	15.005	0	2	0.9	132
1437	0	1	1	68	0	0	0	0	1	23.17	14.4	1.03	3.8	90	6.524	0	2	0.9	179
1438	0	1	1	59	0	0	1	0	1	28.42	15.7	1.05	4.1	94	9.788	0	2	0.4	164
1439	0	1	1	50	0	0	1	0	0	25.38	14.3	1.03	4.2	104	14.059	0	2	0.8	138
1440	0	1	1	69	0	0	0	0	1	28.09	14.5	1.01	4.1	87	NA	0	2	0.9	344
1441	0	1	1	61	0	0	0	0	0	22.17	16	1.05	3.8	93	15.529	0	2	0.9	144
1442	1	1	1	51	0	0	1	0	0	27.2	14.7	1.13	3.7	97	15.882	0	2	0.8	119
1443	0	1	0	67	0	0	0	0	0	24.44	15.3	1.09	4.3	93	31.59	0	2	1.5	263
1444	0	0	1	61	0	0	1	0	1	25.89	12.6	1.1	3.8	82	5.988	0	2	0.9	99
1445	0	1	1	54	0	0	1	0	0	25.58	16.1	1.2	3.9	93	18.883	0	2	1.1	122
1446	0	1	0	78	0	0	0	0	1	25.37	8.7	1.19	3.7	25	13.21	0	3	0.3	157
1447	0	1	0	55	0	0	0	0	1	24.16	14.2	1.02	3.9	91	18.862	0	2	0.7	145
1448	1	1	1	69	0	0	1	1	1	22.31	12.8	1.06	3.6	110	3.916	0	2	0.6	181
1449	0	1	1	64	0	0	1	0	0	26.2	10.2	1.26	3.6	93	23.623	0	1	0.5	90
1450	0	1	0	69	0	0	1	0	1	26.85	13.3	0.99	3.7	104	20.032	0	3	0.7	127
1451	0	1	0	65	1	0	0	1	1	28.32	13.6	1.15	4	85	21.555	0	3	0.8	117
1452	0	1	1	59	0	0	1	1	0	21.02	15.1	1.16	3.8	101	12.544	0	2	0.8	119
1453	0	1	0	58	0	0	0	0	1	24.18	15.7	0.99	3.9	101	12.376	0	2	1.1	267
1454	0	0	1	51	0	0	0	0	0	21.08	12.7	1.07	3.9	108	10.684	0	2	0.8	127
1455	0	1	0	74	0	0	0	1	1	27.16	11.5	1.06	3.4	63	9.085	0	2	0.4	234
1456	0	1	1	53	0	0	1	0	1	24.61	14.2	1.03	3.9	113	15.028	0	2	0.5	174
1457	0	1	1	63	0	0	0	0	0	25.18	14.6	0.99	3.7	79	13.651	0	2	0.6	120
1458	0	1	1	56	0	0	0	0	0	22.17	15.6	1.05	4.5	99	11.081	0	3	1	132
1459	0	1	1	49	0	0	1	0	1	28.73	14.8	1.06	4.3	72	16.342	0	2	0.6	173
1460	0	1	1	76	0	0	0	1	1	21.59	13.7	1.05	3.7	92	19.454	0	2	0.5	239
1461	0	1	1	36	0	0	1	0	0	26.38	15.4	1.05	3.8	116	11.821	0	2	0.4	93
1462	1	1	1	44	0	0	0	0	0	22.82	14.7	1.14	4.1	104	12.588	0	2	1	176
1463	0	1	1	41	0	0	0	0	0	36.41	17.4	1.08	3.9	97	9.717	0	2	0.4	294
1464	0	1	1	54	0	0	1	0	1	26.92	17	1.06	4.1	95	10.521	0	2	0.8	239
1465	0	1	1	54	0	0	1	0	0	25.72	14.4	0.98	3.6	87	13.953	0	2	0.2	125
1466	0	1	1	57	0	0	1	0	0	26.35	15.7	1.15	3.9	84	16.172	0	2	1.2	148
1467	0	1	1	61	0	0	1	0	0	27.46	14.2	1.09	4.2	91	9.945	0	2	0.8	157
1468	0	1	1	34	0	0	1	0	0	37.02	14.2	1.16	3.8	125	15.419	0	2	0.7	164
1469	0	0	1	54	0	0	1	0	0	19.55	10.1	1.1	4.1	92	15.623	0	2	0.3	92
1470	0	1	1	53	0	0	0	0	0	26.3	14.8	1.05	4.2	97	19.495	0	2	0.8	171
1471	0	1	1	45	0	0	0	0	0	30.49	14.8	1.04	3.3	101	NA	0	2	0.4	196
1472	0	1	1	46	0	0	1	0	0	18.19	14.1	1	3.9	107	9.481	0	2	0.4	139
1473	0	0	1	74	0	0	1	0	1	30.74	13.4	1.16	4.5	91	9.685	0	2	0.7	286
1474	0	1	1	56	0	0	1	0	0	22.69	13.9	1.06	3.9	108	11.218	0	2	1	163
1475	0	0	1	37	0	0	0	0	0	22.14	10	1.02	4.2	112	8.077	0	2	0.4	153
1476	0	0	0	61	0	0	1	0	0	24.59	13.2	1.01	4	101	7.985	0	2	0.3	157
1477	0	1	1	57	0	0	1	0	0	27.17	14.6	1.1	3.8	93	17.579	0	2	0.8	117
1478	0	1	1	59	0	0	1	0	0	22.02	14	1.14	3.5	106	15.657	0	2	0.9	154
1479	0	1	1	44	0	0	0	0	0	27.41	15.1	1.03	3.6	90	10.427	0	2	0.8	128
1480	0	1	0	56	0	0	1	0	1	23.19	14.4	1.05	3.6	103	16.82	0	2	0.9	104
1481	0	1	1	68	0	0	1	0	0	24.27	17.3	0.98	4	91	14.317	0	1	0.7	117
1482	0	1	1	59	0	0	1	0	0	25.88	14.9	1.04	3.8	94	11.074	0	2	0.8	168
1483	0	1	1	53	0	0	0	0	0	24.79	15.2	1.03	3.7	93	11.296	0	2	0.6	209
1484	0	1	1	64	0	0	1	0	0	29.1	14.6	1.09	3.5	90	18.821	0	2	0.3	121
1485	0	1	1	64	0	0	0	0	1	22.46	14.2	1.17	3.5	81	19.707	0	2	0.5	186
1486	0	0	1	57	0	0	0	0	0	20.96	13.7	1.05	3.7	102	7.403	0	2	0.5	146
1487	0	1	1	57	0	0	1	1	1	24.66	15.4	1.89	3.5	102	19.368	0	3	0.6	181
1488	0	1	1	62	0	0	0	1	0	22.17	15.9	1	4.4	92	8.005	0	2	0.8	164
1489	0	1	1	51	0	0	1	1	0	25.05	14.7	1.04	4.1	93	10.322	0	2	0.6	175
1490	0	1	1	46	1	0	1	0	0	25.84	14.3	1.27	2.7	101	19.973	0	2	0.6	165
1491	0	1	1	61	1	0	1	1	1	25.8	12.1	1.03	3.2	7	17.067	0	3	0.9	98
1492	0	1	1	82	0	0	0	0	0	23.32	12.4	1.07	3.5	57	9.276	0	2	0.9	148
1493	0	1	1	47	0	0	0	0	0	23.46	14.6	0.99	4.2	103	8.296	0	2	0.3	177
1494	0	1	1	48	0	0	0	0	0	24.27	15.8	1.02	3.9	103	11.713	0	2	0.4	141
1495	0	0	1	59	0	0	1	0	0	22.98	13	1.09	3.6	102	15.93	0	2	0.6	86
1496	0	0	1	63	0	0	0	0	0	18.48	11.5	1.01	3.7	88	11.375	0	2	0.5	143
1497	0	1	1	68	0	0	1	1	0	21.45	13.3	1.05	3.9	92	17.302	0	2	0.3	185
1498	0	1	1	76	0	0	0	1	1	23.2	13.3	1.07	3.8	69	7.699	0	2	0.5	201
1499	0	1	1	65	0	0	1	0	0	26.93	13.2	1.26	3.2	95	40.213	0	1	0.9	75
1500	0	1	0	65	0	0	1	0	0	24.97	12.4	1.24	3.3	95	32.225	0	1	1.3	65
1501	0	0	1	74	0	0	0	0	0	25.26	12	1.04	3.9	72	11.37	0	3	0.8	108
1502	0	0	1	46	0	0	1	0	0	20.16	10	1.09	3.2	112	78.664	0	2	0.3	251
1503	0	1	0	61	0	0	0	1	1	25.23	12.2	1.11	4	77	20.536	0	2	0.6	173
1504	0	1	1	63	0	0	0	0	1	23.25	14.2	1.13	4.1	104	13.162	0	2	0.9	196
1505	0	0	1	51	0	0	0	0	0	19.45	13.4	1.05	3.9	83	12.772	0	2	0.5	128
1506	0	1	1	62	0	0	0	0	0	23.32	15.9	1.08	4.8	92	12.663	0	2	0.5	130
1507	0	1	1	42	0	0	1	0	0	20.57	14.9	1.1	4.2	109	16.64	0	2	0.4	180
1508	0	0	1	65	0	0	0	0	1	27.08	12.8	1.07	3.9	93	13.426	0	2	0.7	168
1509	0	1	1	60	0	0	1	0	0	25.16	14.3	1.06	3.6	94	13.736	0	2	0.4	152
1510	0	1	1	56	0	0	0	1	1	24.13	15.6	1	3.9	104	8.035	0	2	0.9	278
1511	0	1	1	65	0	0	0	0	0	25.99	15.9	1.11	3.9	81	14.657	0	2	0.6	142
1512	0	1	1	61	0	0	1	1	1	21.18	12.6	1.39	2.9	98	36.286	0	2	1.3	84
1513	1	1	1	68	0	0	1	0	0	24.19	13.6	1.07	3.6	89	17.15	0	2	0.4	179
1514	0	1	1	52	0	0	1	0	0	23.79	13.3	1.12	3.7	93	16.162	0	2	1.2	107
1515	0	1	1	47	0	0	1	0	0	23.39	14.2	1.04	3.9	71	15.978	0	2	0.6	176
1516	0	1	1	37	1	1	1	0	0	22.96	13.6	1.1	3.9	114	18.148	0	2	0.6	75
1517	0	0	1	70	0	0	1	0	0	26.73	12.9	1.11	3.6	97	16.729	0	2	0.6	65
1518	0	0	1	56	0	0	0	0	0	21.84	11.8	1.05	3.9	100	6.007	0	2	0.3	136
1519	0	0	0	80	0	0	0	0	1	23.44	11.4	1.03	4.4	83	14.205	0	2	0.6	133
1520	0	1	1	56	0	0	1	0	0	20.93	13.5	1.15	3.6	91	13.012	0	2	0.7	93
1521	0	1	0	51	0	0	0	0	0	25.08	13.4	0.97	3.5	105	14.302	0	2	0.3	114
1522	0	1	0	68	0	0	0	0	0	23.55	13.4	1.1	3.6	89	19.438	0	3	0.9	91
1523	0	1	1	59	0	0	0	0	0	22.61	14.1	1.16	3.9	99	13.723	0	2	0.6	159
1524	0	1	0	70	0	0	0	0	0	16.7	11.9	1.11	3.4	95	7.193	0	2	0.6	185
1525	0	1	1	72	0	0	0	1	0	23.17	13.7	1.02	3.8	88	8.388	0	2	1.1	208
1526	0	1	1	61	0	0	0	0	1	26.3	15.1	1.04	4	67	14.485	0	2	1.2	230
1527	0	1	0	65	0	0	0	0	0	26.36	15.1	1.1	3.9	88	17.663	0	2	0.6	202
1528	0	1	1	63	0	0	1	1	1	26.42	13.9	1.05	4.1	96	11.63	0	2	0.8	143
1529	0	1	0	55	0	0	1	0	0	22.99	13.6	1.11	4	99	14.407	0	2	0.4	124
1530	0	1	1	48	0	0	1	0	1	25.41	16.2	1.05	3.8	101	11.749	0	2	0.4	126
1531	1	1	1	74	0	0	0	0	0	18.72	7.8	1.28	3	55	29.867	0	3	0.8	78
1532	0	1	0	78	0	0	0	1	1	17.78	12	1.28	2.9	108	NA	0	2	2.1	236
1533	0	1	1	55	0	0	1	0	0	20.49	14.9	1.14	4.2	90	10.059	0	2	1.5	69
1534	0	1	1	47	0	0	0	0	0	21.56	14.1	1.06	3.5	104	8.006	0	2	0.3	184
1535	0	1	1	57	0	0	1	1	0	20.01	11.3	1.15	3.8	95	8.059	0	2	0.6	152
1536	0	1	1	55	1	0	0	0	1	24.82	13.3	1.08	4.3	80	23.415	0	2	0.8	90
1537	0	1	0	72	0	0	1	0	0	20.46	11.7	1.28	3.2	76	48.045	0	2	1.3	54
1538	1	1	1	69	0	0	1	0	0	23.78	11.4	1.21	3.4	94	20.984	0	2	1.3	64
1539	0	1	1	59	1	0	0	0	0	24.37	12.5	1.04	3.4	99	19.9	0	2	0.6	185
1540	0	0	0	67	0	0	1	0	0	26.22	11.9	1.27	2.7	95	54.928	0	3	1.4	56
1541	0	0	1	55	0	0	0	0	0	24.63	13.8	1.06	3.6	99	11.847	0	2	0.6	145
1542	0	1	1	59	0	0	1	1	0	27.02	14.8	1.1	4.1	102	10.521	0	2	0.6	163
1543	0	1	1	59	0	0	1	1	1	23.44	11.7	1.11	3.5	86	11.682	0	2	0.3	174
1544	0	1	0	55	0	0	0	0	0	25.42	10.3	1.11	2.5	103	NA	0	3	0.7	524
1545	0	0	1	62	0	0	1	0	0	23.42	12	1.08	3.7	95	15.805	0	2	0.7	100
1546	0	0	1	54	0	0	1	0	0	24.86	14.7	1.02	4	109	5.449	0	1	0.7	163
1547	0	1	0	74	0	0	1	1	0	22.18	10.9	1.21	2.7	103	37.669	0	2	0.8	139
1548	0	1	1	59	0	0	1	0	0	26.79	13.3	1.15	3.6	96	16.72	0	3	0.6	132
1549	0	1	1	66	0	0	1	1	1	22.53	12.6	1.07	3.2	105	27.519	0	3	0.8	146
1550	0	1	1	53	0	0	0	0	1	25.87	15.1	1.06	3.9	87	13.113	0	2	0.6	171
1551	0	0	1	62	0	0	1	1	1	34.91	13.5	1.1	4.2	83	12.339	0	3	0.6	326
1552	0	1	0	68	0	0	0	0	0	23.52	14.8	1.15	3.5	89	32.477	0	2	1.5	82
1553	0	1	1	51	1	0	0	0	0	23.63	15.9	1.05	3.9	101	NA	0	2	0.5	180
1554	0	1	1	53	0	0	1	0	0	25.33	16	1.14	3.8	99	15.856	0	2	1.1	94
1555	0	1	1	53	0	0	0	0	1	25.91	14.5	1.03	4	105	15.803	0	2	0.6	138
1556	0	1	1	31	0	0	0	0	0	25.3	14.2	1.1	3.8	101	NA	0	2	0.5	201
1557	0	1	0	65	0	0	0	1	1	27.85	14.3	1.04	4.1	89	11.311	0	2	0.8	238
1558	0	1	1	56	0	0	1	0	0	17.77	13.2	1.13	3.8	100	9.717	0	2	0.4	134
1559	0	1	1	50	0	0	1	0	0	23.31	14.6	1.16	3.6	84	12.368	0	2	0.5	107
1560	0	1	1	70	0	0	0	0	0	22.5	13.8	1.05	4	92	12.065	0	2	0.9	209
1561	0	0	1	69	0	0	1	0	1	25.67	14.7	1.04	3.3	87	11.637	0	2	1	115
1562	0	1	1	60	0	0	1	0	1	27.99	15.1	1.03	3.9	68	12.856	0	2	0.9	177
1563	0	1	1	43	0	0	0	0	0	22.22	14.5	1.04	4.5	114	12.701	0	2	0.8	164
1564	0	1	0	72	0	0	1	0	0	22.93	13.8	1.07	3.6	87	27.99	0	2	0.4	97
1565	0	1	0	67	0	0	0	0	1	23.21	14	1.01	3.5	86	12.281	0	2	0.6	240
